# Supplementary material for: Bioinformatic screening for key miRNAs and genes associated with myocardial infarction
Source: FEBS Open Bio. 2018 Apr 19;8(6):897–913. doi: 10.1002/2211-5463.12423 (PMC5985982; doi:10.1002/2211-5463.12423)
Supplement: Supplementary file 1 — Table S1. All differentially expressed genes. [file FEB4-8-897-s001.xlsx]

## Sheet: Sheet1
ID	Symbol	Combined.ES	P.Value	FDR	UpDown
55350	VNN3	1.09879	1.68152e-08	0.00015739	Up
1912	PHC2	1.10604	4.43839e-08	0.000207716	Up
7942	TFEB	0.930874	8.6284e-08	0.000269206	Up
8291	DYSF	0.944578	2.10025e-07	0.000393166	Up
7462	LAT2	0.916568	1.74738e-07	0.000393166	Up
54438	GFOD1	-0.857873	2.85087e-07	0.000444736	Down
81537	SGPP1	-0.925693	4.02385e-07	0.000538047	Down
356	FASLG	-0.898565	4.97278e-07	0.000544713	Down
130814	PQLC3	-0.888673	5.23762e-07	0.000544713	Down
366	AQP9	0.920634	7.98831e-07	0.000707473	Up
1052	CEBPD	0.93853	1.03171e-06	0.000707473	Up
2137	EXTL3	0.978264	9.74575e-07	0.000707473	Up
89846	FGD3	0.86934	1.05819e-06	0.000707473	Up
10043	TOM1	0.811419	1.00925e-06	0.000707473	Up
7030	TFE3	1.13601	1.43599e-06	0.00084076	Up
9189	ZBED1	0.87421	1.4372e-06	0.00084076	Up
10211	FLOT1	0.844764	1.77938e-06	0.000979708	Up
5329	PLAUR	0.86373	1.96043e-06	0.00101942	Up
23214	XPO6	0.964361	2.0789e-06	0.00102413	Up
533	ATP6V0B	0.815656	2.24196e-06	0.00104924	Up
3454	IFNAR1	0.829365	2.79674e-06	0.00117169	Up
4650	MYO9B	0.878184	2.64919e-06	0.00117169	Up
22836	RHOBTB3	-0.763445	3.04639e-06	0.00118809	Down
3560	IL2RB	-0.89099	3.60464e-06	0.00122736	Down
2213	FCGR2B	0.75934	3.6716e-06	0.00122736	Up
7850	IL1R2	0.972305	3.57529e-06	0.00122736	Up
84243	ZDHHC18	0.847663	3.47143e-06	0.00122736	Up
1524	CX3CR1	-0.85405	4.19e-06	0.00126511	Down
9788	MTSS1	-0.81862	4.15933e-06	0.00126511	Down
1084	CEACAM3	0.84828	4.0212e-06	0.00126511	Up
962	CD48	-0.925369	4.83499e-06	0.00141423	Down
51699	VPS29	-0.772616	5.01595e-06	0.0014227	Down
10347	ABCA7	0.828552	6.24566e-06	0.00146819	Up
2643	GCH1	-0.753482	5.58943e-06	0.00146819	Down
978	CDA	0.844225	6.27433e-06	0.00146819	Up
9846	GAB2	0.901325	5.97692e-06	0.00146819	Up
9922	IQSEC1	0.868682	6.03283e-06	0.00146819	Up
4046	LSP1	0.773224	5.99851e-06	0.00146819	Up
9448	MAP4K4	0.840817	5.75403e-06	0.00146819	Up
1075	CTSC	-0.742531	6.9066e-06	0.00146922	Down
144348	ZNF664	-0.934522	6.53385e-06	0.00146922	Down
311	ANXA11	0.931825	6.84104e-06	0.00146922	Up
9842	PLEKHM1	0.893209	6.89394e-06	0.00146922	Up
23031	MAST3	0.868749	7.2068e-06	0.00149901	Up
3638	INSIG1	-0.777906	8.17564e-06	0.00153163	Down
55344	PLCXD1	-0.753288	8.23692e-06	0.00153163	Down
8807	IL18RAP	0.75997	8.47544e-06	0.00153163	Up
8660	IRS2	0.894572	8.50903e-06	0.00153163	Up
5293	PIK3CD	0.75796	8.46276e-06	0.00153163	Up
79890	RIN3	0.872605	8.25735e-06	0.00153163	Up
83853	ROPN1L	0.880651	8.3683e-06	0.00153163	Up
7097	TLR2	0.958997	8.85691e-06	0.00156416	Up
92799	SHKBP1	0.796339	9.37893e-06	0.00162568	Up
22920	KIFAP3	-0.767573	1.0783e-05	0.00183506	Down
50808	AK3	-0.751745	1.21343e-05	0.0019045	Down
224	ALDH3A2	-0.754358	1.23484e-05	0.0019045	Down
760	CA2	-0.712197	1.21393e-05	0.0019045	Down
11183	MAP4K5	-0.733868	1.24118e-05	0.0019045	Down
683	BST1	0.859822	1.23732e-05	0.0019045	Up
124583	CANT1	0.816488	1.21178e-05	0.0019045	Up
762	CA4	0.840056	1.34576e-05	0.00201528	Up
1649	DDIT3	0.814952	1.3995e-05	0.00201528	Up
222487	GPR97	0.915515	1.37664e-05	0.00201528	Up
8875	VNN2	0.805543	1.39012e-05	0.00201528	Up
11340	EXOSC8	-0.987837	1.45555e-05	0.00206423	Down
9993	DGCR2	0.855544	1.49366e-05	0.00208667	Up
7805	LAPTM5	0.774262	1.54004e-05	0.00211981	Up
2108	ETFA	-0.835402	1.65058e-05	0.00219105	Down
64420	SUSD1	-0.715807	1.67649e-05	0.00219105	Down
1089	CEACAM4	0.819254	1.65019e-05	0.00219105	Up
23569	PADI4	0.867018	1.68542e-05	0.00219105	Up
27109	ATP5S	-0.729968	1.82415e-05	0.00233891	Down
29992	PILRA	0.77751	1.8528e-05	0.00234354	Up
339448	C1orf174	-0.73607	1.94996e-05	0.00237666	Down
2047	EPHB1	0.725094	1.91052e-05	0.00237666	Up
4689	NCF4	0.776128	1.96245e-05	0.00237666	Up
5724	PTAFR	0.845003	1.98055e-05	0.00237666	Up
56890	MDM1	-0.701075	2.07596e-05	0.00245962	Down
80205	CHD9	-0.734107	2.17344e-05	0.00251153	Down
57493	HEG1	-0.741203	2.16516e-05	0.00251153	Down
22875	ENPP4	-0.784317	2.20846e-05	0.00252088	Down
9826	ARHGEF11	0.710553	2.30972e-05	0.0026047	Up
3001	GZMA	-0.845597	2.34152e-05	0.00260912	Down
5447	POR	0.749276	2.38046e-05	0.00262131	Up
84649	DGAT2	0.827373	2.45283e-05	0.00265064	Up
3055	HCK	0.730772	2.46593e-05	0.00265064	Up
10460	TACC3	0.704468	2.49206e-05	0.00265064	Up
8079	MLF2	0.776459	2.52579e-05	0.00265633	Up
3820	KLRB1	-0.779383	2.69931e-05	0.00274625	Down
2357	FPR1	0.841432	2.64066e-05	0.00274625	Up
5564	PRKAB1	0.688714	2.69475e-05	0.00274625	Up
7090	TLE3	0.761695	2.81788e-05	0.00283606	Up
57580	PREX1	0.97901	2.88857e-05	0.002846	Up
6282	S100A11	0.768313	2.86897e-05	0.002846	Up
168544	ZNF467	0.729335	2.94711e-05	0.00287344	Up
5894	RAF1	0.768775	2.99946e-05	0.00289432	Up
10219	KLRG1	-0.812865	3.08166e-05	0.0029433	Down
26574	AATF	0.688269	3.17216e-05	0.00297955	Up
54880	BCOR	-0.690843	3.18328e-05	0.00297955	Down
54888	NSUN2	-0.765867	3.25242e-05	0.00298458	Down
1265	CNN2	0.716898	3.23752e-05	0.00298458	Up
8178	ELL	0.747765	3.34947e-05	0.00304379	Up
3987	LIMS1	-0.670833	3.68078e-05	0.00304886	Down
55863	TMEM126B	-0.685652	3.53159e-05	0.00304886	Down
79752	ZFAND1	-0.698323	3.42802e-05	0.00304886	Down
79746	ECHDC3	0.750335	3.6313e-05	0.00304886	Up
2783	GNB2	0.800098	3.66443e-05	0.00304886	Up
3459	IFNGR1	0.805779	3.63046e-05	0.00304886	Up
116844	LRG1	0.800529	3.50448e-05	0.00304886	Up
5595	MAPK3	0.723915	3.60097e-05	0.00304886	Up
10509	SEMA4B	0.725861	3.63045e-05	0.00304886	Up
7165	TPD52L2	0.764894	3.4755e-05	0.00304886	Up
7511	XPNPEP1	-0.756577	3.72468e-05	0.00305816	Down
79158	GNPTAB	-0.781505	3.81439e-05	0.00310458	Down
51316	PLAC8	-0.757304	4.0504e-05	0.0032222	Down
4296	MAP3K11	0.737838	4.06217e-05	0.0032222	Up
11237	RNF24	0.771161	3.99532e-05	0.0032222	Up
64342	HS1BP3	0.731785	4.17107e-05	0.0032629	Up
64386	MMP25	0.737065	4.1832e-05	0.0032629	Up
84108	PCGF6	-0.6861	4.31317e-05	0.00328221	Down
1051	CEBPB	0.743034	4.28035e-05	0.00328221	Up
5210	PFKFB4	0.832711	4.28631e-05	0.00328221	Up
4542	MYO1F	0.757562	4.39563e-05	0.00331799	Up
221188	GPR114	-0.732397	4.58425e-05	0.00332426	Down
8204	NRIP1	-0.679278	4.51334e-05	0.00332426	Down
3772	KCNJ15	0.750097	4.56363e-05	0.00332426	Up
4856	NOV	0.691997	4.64127e-05	0.00332426	Up
5591	PRKDC	0.800203	4.55244e-05	0.00332426	Up
6583	SLC22A4	0.875306	4.55385e-05	0.00332426	Up
54210	TREM1	0.806171	4.65255e-05	0.00332426	Up
9188	DDX21	-0.821302	4.7058e-05	0.00333684	Down
7053	TGM3	0.704865	4.76584e-05	0.003354	Up
11126	CD160	-0.734267	5.14939e-05	0.00341887	Down
10059	DNM1L	-0.673632	4.94039e-05	0.00341887	Down
9570	GOSR2	-0.661355	5.08613e-05	0.00341887	Down
57823	SLAMF7	-0.674635	4.91304e-05	0.00341887	Down
2114	ETS2	0.763261	5.02488e-05	0.00341887	Up
10023	FRAT1	0.830486	5.09652e-05	0.00341887	Up
9674	KIAA0040	0.707931	5.15022e-05	0.00341887	Up
55968	NSFL1C	0.904201	4.98896e-05	0.00341887	Up
9961	MVP	0.693645	5.41003e-05	0.0035485	Up
6195	RPS6KA1	0.712037	5.42132e-05	0.0035485	Up
9510	ADAMTS1	-0.671477	5.47427e-05	0.00355827	Down
23315	SLC9A8	0.877993	5.66834e-05	0.00365901	Up
84634	KISS1R	0.650904	5.77931e-05	0.00367843	Up
8972	MGAM	0.774142	5.74397e-05	0.00367843	Up
7409	VAV1	0.662466	5.81632e-05	0.00367843	Up
7419	VDAC3	-0.783828	6.12011e-05	0.00376211	Down
63940	GPSM3	0.690963	6.18519e-05	0.00376211	Up
23639	LRRC6	0.663867	6.12103e-05	0.00376211	Up
9185	REPS2	0.824586	6.17579e-05	0.00376211	Up
391	RHOG	0.719625	6.00482e-05	0.00376211	Up
6515	SLC2A3	0.700036	6.18979e-05	0.00376211	Up
9114	ATP6V0D1	0.72955	6.2617e-05	0.00378126	Up
51307	FAM53C	0.764408	6.76469e-05	0.00395869	Up
7376	NR1H2	0.70172	6.65574e-05	0.00395869	Up
6774	STAT3	0.756554	6.7251e-05	0.00395869	Up
8677	STX10	0.728491	6.67894e-05	0.00395869	Up
130617	ZFAND2B	0.698887	6.76699e-05	0.00395869	Up
83892	KCTD10	-0.654997	7.03299e-05	0.00407278	Down
9545	RAB3D	0.856944	7.04905e-05	0.00407278	Up
441124	LOC441124	0.775768	7.22821e-05	0.00412537	Up
23645	PPP1R15A	0.683622	7.18929e-05	0.00412537	Up
4792	NFKBIA	0.644363	7.31957e-05	0.00415219	Up
154	ADRB2	-0.680013	7.42636e-05	0.0041874	Down
26502	NARF	0.688836	7.73011e-05	0.00433257	Up
7533	YWHAH	-0.6952	7.83225e-05	0.00434229	Down
220929	ZNF438	0.749589	7.84024e-05	0.00434229	Up
10960	LMAN2	0.674379	7.9853e-05	0.00439661	Up
25797	QPCT	0.746975	8.33075e-05	0.00455999	Up
80851	SH3BP5L	0.778177	8.42653e-05	0.0045856	Up
4898	NRD1	0.731188	8.57872e-05	0.0046155	Up
7039	TGFA	0.748023	8.5801e-05	0.0046155	Up
10636	RGS14	0.68127	8.63076e-05	0.00461622	Up
928	CD9	-0.646665	8.7138e-05	0.00462779	Down
51657	STYXL1	0.687695	8.76949e-05	0.00462779	Up
9100	USP10	0.664507	8.80071e-05	0.00462779	Up
55357	TBC1D2	0.656116	8.90655e-05	0.00465728	Up
8728	ADAM19	0.700843	9.12675e-05	0.00469928	Up
9917	FAM20B	-0.661617	9.09286e-05	0.00469928	Down
116092	DNTTIP1	0.793792	9.13749e-05	0.00469928	Up
221184	CPNE2	0.656128	9.35488e-05	0.00478479	Up
124935	SLC43A2	0.704832	9.61257e-05	0.00488987	Up
51205	ACP6	0.695019	9.74592e-05	0.00491166	Up
5701	PSMC2	-0.719145	9.76036e-05	0.00491166	Down
2771	GNAI2	0.68661	9.83423e-05	0.00492237	Up
25844	YIPF3	0.649675	9.93837e-05	0.00494804	Up
3385	ICAM3	0.671131	0.000100918	0.00499782	Up
5935	RBM3	-0.634336	0.000103996	0.00512319	Down
11215	AKAP11	-0.653839	0.000106703	0.00522471	Down
3676	ITGA4	-0.629166	0.000107802	0.00522471	Down
4724	NDUFS4	-0.687318	0.00010829	0.00522471	Down
26253	CLEC4E	0.84185	0.000107214	0.00522471	Up
8065	CUL5	-0.652654	0.000109461	0.00525413	Down
5051	PAFAH2	-0.642314	0.000110105	0.00525808	Down
11027	LILRA2	0.689215	0.000111556	0.00530031	Up
2841	GPR18	-0.779847	0.000113883	0.00536846	Down
53917	RAB24	0.69039	0.000114711	0.00536846	Up
57169	ZNFX1	0.734302	0.000114586	0.00536846	Up
2212	FCGR2A	0.694951	0.00011617	0.00540969	Up
132789	GNPDA2	-0.657285	0.00011684	0.00541398	Down
57085	AGTRAP	0.694684	0.000119666	0.00549054	Up
1378	CR1	0.694259	0.000119436	0.00549054	Up
52	ACP1	-0.737533	0.000122855	0.00552846	Down
9804	TOMM20	-0.759199	0.000122673	0.00552846	Down
3310	HSPA6	0.723393	0.000122292	0.00552846	Up
4318	MMP9	0.734181	0.00012195	0.00552846	Up
3554	IL1R1	0.662412	0.00012383	0.0055457	Up
86	ACTL6A	-0.675071	0.000127195	0.00558943	Down
10857	PGRMC1	-0.651336	0.000126274	0.00558943	Down
51317	PHF21A	0.679475	0.000126221	0.00558943	Up
8778	SIGLEC5	0.715311	0.000127024	0.00558943	Up
6533	SLC6A6	0.858117	0.000128512	0.00562091	Up
241	ALOX5AP	0.840985	0.000132916	0.00563427	Up
4602	MYB	-0.618111	0.000130522	0.00563427	Down
23443	SLC35A3	-0.655415	0.000133419	0.00563427	Down
7294	TXK	-0.652097	0.000131701	0.00563427	Down
2878	GPX3	0.641691	0.000133633	0.00563427	Up
1241	LTB4R	0.842447	0.000131147	0.00563427	Up
284207	METRNL	0.614955	0.000129936	0.00563427	Up
7132	TNFRSF1A	0.644577	0.000132338	0.00563427	Up
27243	CHMP2A	0.659902	0.000134576	0.00564858	Up
290	ANPEP	0.66992	0.000137557	0.00566237	Up
84899	TMTC4	-0.626699	0.000137146	0.00566237	Down
7570	ZNF22	-0.71998	0.000138535	0.00566237	Down
54682	MANSC1	0.767978	0.000136609	0.00566237	Up
2872	MKNK2	0.666521	0.000138527	0.00566237	Up
58528	RRAGD	0.706501	0.000135729	0.00566237	Up
4215	MAP3K3	0.772399	0.000139303	0.00566905	Up
5686	PSMA5	-0.645677	0.000141195	0.00572114	Down
5531	PPP4C	0.661937	0.000142746	0.00575243	Up
8794	TNFRSF10C	0.684575	0.000143196	0.00575243	Up
57406	ABHD6	-0.660624	0.000146905	0.00582638	Down
5590	PRKCZ	0.695272	0.000146597	0.00582638	Up
11035	RIPK3	0.67178	0.000146431	0.00582638	Up
3955	LFNG	-0.760702	0.000147579	0.00582842	Down
10314	LANCL1	-0.747784	0.000149169	0.00584147	Down
6416	MAP2K4	0.675338	0.000149234	0.00584147	Up
553115	PEF1	0.646106	0.000149781	0.00584147	Up
11244	ZHX1	-0.621278	0.000151984	0.00590278	Down
51185	CRBN	-0.641927	0.000154298	0.00594334	Down
6907	TBL1X	0.696423	0.000153857	0.00594334	Up
801	CALM1	-0.750889	0.000157982	0.00603654	Down
6039	RNASE6	0.647667	0.000158268	0.00603654	Up
6732	SRPK1	0.817343	0.000158653	0.00603654	Up
9446	GSTO1	-0.678286	0.000164559	0.00623593	Down
11137	PWP1	-0.803517	0.000165982	0.00626447	Down
9516	LITAF	0.748587	0.000166817	0.0062707	Up
5636	PRPSAP2	-0.713232	0.00017483	0.00653043	Down
51538	ZCCHC17	-0.612456	0.000177644	0.00653043	Down
2153	F5	0.783486	0.000177912	0.00653043	Up
23710	GABARAPL1	0.64903	0.000177108	0.00653043	Up
3557	IL1RN	0.70421	0.000177037	0.00653043	Up
79865	TREML2	0.768453	0.000176845	0.00653043	Up
8892	EIF2B2	-0.62302	0.000182489	0.00667226	Down
10295	BCKDK	0.672388	0.000184861	0.00672388	Up
660	BMX	0.774875	0.000185522	0.00672388	Up
58475	MS4A7	-0.740658	0.000186056	0.00672388	Down
334	APLP2	0.648566	0.000189611	0.00679983	Up
23360	FNBP4	-0.679326	0.000189306	0.00679983	Down
1889	ECE1	0.67048	0.000190415	0.00680262	Up
57210	SLC45A4	0.653641	0.000193589	0.0068897	Up
54927	CHCHD3	-0.669867	0.0001944	0.00689237	Down
961	CD47	-0.725586	0.000195402	0.00690175	Down
51433	ANAPC5	-0.827999	0.0001964	0.00691091	Down
3490	IGFBP7	-0.60361	0.000197909	0.00693792	Down
8697	CDC23	-0.631055	0.000200764	0.00695538	Down
6009	RHEB	-0.601029	0.000201379	0.00695538	Down
1475	CSTA	0.737009	0.000200213	0.00695538	Up
5306	PITPNA	0.62277	0.000200658	0.00695538	Up
4783	NFIL3	0.668676	0.000205021	0.00705513	Up
5876	RABGGTB	-0.638269	0.000206146	0.00706785	Down
1441	CSF3R	0.639765	0.000210432	0.00708431	Up
64801	ARV1	-0.61977	0.000212681	0.00708431	Down
23175	LPIN1	-0.741365	0.00020767	0.00708431	Down
23531	MMD	-0.632339	0.000211283	0.00708431	Down
4700	NDUFA6	-0.679847	0.000208941	0.00708431	Down
115727	RASGRP4	0.720224	0.000211903	0.00708431	Up
10313	RTN3	0.666299	0.000212367	0.00708431	Up
79042	TSEN34	0.673296	0.00021223	0.00708431	Up
8825	LIN7A	0.688142	0.000215451	0.00715115	Up
64180	DPEP3	0.666983	0.000218047	0.00721174	Up
5716	PSMD10	-0.604488	0.000218829	0.00721212	Down
168537	GIMAP7	-0.751774	0.00022361	0.00726734	Down
5911	RAP2A	-0.707981	0.000222792	0.00726734	Down
84628	NTNG2	0.748237	0.000223341	0.00726734	Up
9647	PPM1F	0.653995	0.00022176	0.00726734	Up
5520	PPP2R2A	0.652458	0.000225349	0.00727333	Up
8480	RAE1	0.654231	0.000225036	0.00727333	Up
57520	HECW2	0.777653	0.000226823	0.00729575	Up
163732	CITED4	0.663155	0.000229243	0.00732326	Up
5436	POLR2G	-0.700286	0.000231193	0.00734828	Down
6748	SSR4	-0.680867	0.000232334	0.00734828	Down
9778	KIAA0232	0.698989	0.000232382	0.00734828	Up
23471	TRAM1	-0.725775	0.000234693	0.00737157	Down
81027	TUBB1	-0.60271	0.000234191	0.00737157	Down
54900	LAX1	-0.66843	0.00024131	0.00746033	Down
2539	G6PD	0.770402	0.000241709	0.00746033	Up
5265	SERPINA1	0.626405	0.000238373	0.00746033	Up
92162	TMEM88	0.708237	0.000242301	0.00746033	Up
126364	LRRC25	0.622677	0.000244883	0.00749054	Up
6688	SPI1	0.66712	0.000244316	0.00749054	Up
22898	DENND3	0.760728	0.000248637	0.00751802	Up
79023	NUP37	-0.626504	0.000248994	0.00751802	Down
4311	MME	0.681269	0.000248153	0.00751802	Up
84905	ZNF341	0.612709	0.000248735	0.00751802	Up
2050	EPHB4	0.598687	0.000255164	0.00761439	Up
51291	GMIP	0.738624	0.00025544	0.00761439	Up
5355	PLP2	0.701369	0.000254819	0.00761439	Up
64326	RFWD2	0.684579	0.000254716	0.00761439	Up
4608	MYBPH	0.598107	0.000259087	0.00769858	Up
10694	CCT8	-0.691126	0.000264945	0.00784772	Down
83716	CRISPLD2	0.719823	0.000266164	0.00785897	Up
8939	FUBP3	-0.707065	0.000271495	0.00796613	Down
6888	TALDO1	0.666633	0.000271342	0.00796613	Up
63874	ABHD4	0.69178	0.00027414	0.0080186	Up
39	ACAT2	-0.668279	0.000276505	0.00805206	Down
10956	OS9	0.619639	0.000277005	0.00805206	Up
9697	TRAM2	-0.594242	0.000279704	0.00810534	Down
5729	PTGDR	-0.622901	0.000281074	0.00811992	Down
4818	NKG7	-0.679536	0.000285631	0.00822616	Down
708	C1QBP	-0.700628	0.000290105	0.00831827	Down
54107	POLE3	-0.722909	0.000290606	0.00831827	Down
9261	MAPKAPK2	0.676538	0.000294591	0.00840663	Up
3824	KLRD1	-0.637228	0.000298987	0.00849559	Down
5955	RCN2	-0.753469	0.000299524	0.00849559	Down
55723	ASF1B	0.611403	0.000301514	0.00852619	Up
116362	RBP7	0.671813	0.00030482	0.00857222	Up
6648	SOD2	0.634322	0.000304973	0.00857222	Up
2180	ACSL1	0.605798	0.000309726	0.00859275	Up
81	ACTN4	0.650517	0.000318556	0.00859275	Up
10409	BASP1	0.672401	0.000317262	0.00859275	Up
60496	AASDHPPT	-0.584726	0.000315436	0.00859275	Down
5684	PSMA3	-0.616586	0.000310786	0.00859275	Down
950	SCARB2	-0.596791	0.000318221	0.00859275	Down
8436	SDPR	-0.587193	0.000313168	0.00859275	Down
7342	UBP1	-0.632327	0.00031587	0.00859275	Down
26036	ZNF451	-0.603379	0.000312724	0.00859275	Down
11240	PADI2	0.61565	0.000308994	0.00859275	Up
9051	PSTPIP1	0.605146	0.000316521	0.00859275	Up
9770	RASSF2	0.681253	0.000317009	0.00859275	Up
6556	SLC11A1	0.712442	0.000307312	0.00859275	Up
6580	SLC22A1	0.603927	0.000310067	0.00859275	Up
84946	LTV1	-0.638836	0.000319943	0.00860537	Down
4092	SMAD7	-0.616398	0.000322909	0.00864515	Down
3475	IFRD1	0.664109	0.00032327	0.00864515	Up
11222	MRPL3	-0.762841	0.000330059	0.00878119	Down
10809	STARD10	0.651207	0.000330233	0.00878119	Up
51296	SLC15A3	0.635128	0.000332329	0.00881191	Up
953	ENTPD1	0.678362	0.000340525	0.0090037	Up
23530	NNT	-0.592217	0.000343793	0.00903906	Down
122953	JDP2	0.597517	0.000343364	0.00903906	Up
864	RUNX3	-0.673124	0.000348814	0.00914141	Down
144423	GLT1D1	0.656714	0.000349639	0.00914141	Up
226	ALDOA	0.600231	0.000360604	0.00931902	Up
79139	DERL1	-0.593983	0.000361411	0.00931902	Down
9698	PUM1	-0.641369	0.000361314	0.00931902	Down
4600	MX2	0.618616	0.000358662	0.00931902	Up
5530	PPP3CA	0.608951	0.000359188	0.00931902	Up
10449	ACAA2	-0.660534	0.000363178	0.00932023	Down
6503	SLA	0.694318	0.000363449	0.00932023	Up
84961	FBXL20	0.667665	0.000367763	0.00940509	Up
1627	DBN1	0.621328	0.000374052	0.00953985	Up
9404	LPXN	-0.789022	0.000378246	0.00959453	Down
285268	ZNF621	-0.648421	0.000377531	0.00959453	Down
8897	MTMR3	0.729646	0.000379615	0.00960323	Up
23149	FCHO1	0.617383	0.000387293	0.00961987	Up
51015	ISOC1	-0.569594	0.000386425	0.00961987	Down
51348	KLRF1	-0.596604	0.000388495	0.00961987	Down
10198	MPHOSPH9	-0.622487	0.00038696	0.00961987	Down
4548	MTR	-0.626991	0.000387688	0.00961987	Down
10971	YWHAQ	-0.800082	0.000388339	0.00961987	Down
51155	HN1	0.596971	0.000385552	0.00961987	Up
55647	RAB20	0.586037	0.000384765	0.00961987	Up
2314	FLII	0.62395	0.000389547	0.00962048	Up
81565	NDEL1	0.649693	0.000392742	0.00967385	Up
54460	MRPS21	-0.823207	0.000394861	0.00967513	Down
10221	TRIB1	0.623255	0.000393973	0.00967513	Up
134430	WDR36	-0.618341	0.000401995	0.00982422	Down
10581	IFITM2	0.655071	0.000404192	0.00985217	Up
154075	SAMD3	-0.64675	0.000405526	0.00985903	Down
25855	BRMS1	0.574871	0.000407748	0.00988735	Up
80005	DOCK5	0.783919	0.000408894	0.00988952	Up
23218	NBEAL2	0.675345	0.000411362	0.00992358	Up
2976	GTF3C2	-0.618388	0.0004176	0.0100224	Down
5160	PDHA1	-0.5924	0.000417115	0.0100224	Down
55272	IMP3	-0.845285	0.000419109	0.0100329	Down
58191	CXCL16	0.655536	0.000421923	0.0100745	Up
79415	C17orf62	0.599339	0.000423731	0.0100919	Up
54602	NDFIP2	-0.57804	0.00042992	0.0101875	Down
83463	MXD3	0.656926	0.000435916	0.0103035	Up
3336	HSPE1	-0.870476	0.00044396	0.0104672	Down
201294	UNC13D	0.59749	0.000445395	0.0104746	Up
2242	FES	0.607543	0.000447785	0.0105044	Up
6399	TRAPPC2	-0.586929	0.000455447	0.0106575	Down
4084	MXD1	0.630524	0.000457924	0.0106761	Up
6494	SIPA1	0.584483	0.000458526	0.0106761	Up
10057	ABCC5	0.602638	0.00046431	0.010784	Up
10063	COX17	-0.59404	0.000471021	0.0109128	Down
6166	RPL36AL	-0.665993	0.000473837	0.0109509	Down
6799	SULT1A2	0.572479	0.000478773	0.0110377	Up
64748	LPPR2	0.847366	0.000481792	0.0110552	Up
80019	UBTD1	0.640366	0.000481891	0.0110552	Up
146225	CMTM2	0.605466	0.000485307	0.0110817	Up
7706	TRIM25	0.782017	0.000485418	0.0110817	Up
196883	ADCY4	0.813328	0.000487403	0.0111	Up
25949	SYF2	0.580435	0.000495274	0.0112518	Up
64764	CREB3L2	-0.584568	0.000503638	0.0113866	Down
29074	MRPL18	-0.674632	0.000503182	0.0113866	Down
57122	NUP107	-0.62671	0.000505421	0.0113994	Down
34	ACADM	-0.595812	0.000520323	0.0114078	Down
2870	GRK6	0.566388	0.000520545	0.0114078	Up
8099	CDK2AP1	-0.560877	0.000510232	0.0114078	Down
1847	DUSP5	-0.572931	0.000516181	0.0114078	Down
8445	DYRK2	-0.654957	0.000513853	0.0114078	Down
23301	EHBP1	-0.609351	0.000517244	0.0114078	Down
4124	MAN2A1	-0.676039	0.00052041	0.0114078	Down
23173	METAP1	-0.641656	0.000517104	0.0114078	Down
25926	NOL11	-0.726285	0.000509247	0.0114078	Down
389	RHOC	-0.651246	0.000517615	0.0114078	Down
8869	ST3GAL5	-0.668924	0.00052164	0.0114078	Down
4607	MYBPC3	0.751913	0.000520529	0.0114078	Up
25994	HIGD1A	-0.560718	0.000525439	0.0114375	Down
4673	NAP1L1	-0.691593	0.000525098	0.0114375	Down
5197	PF4V1	-0.558885	0.000527012	0.0114451	Down
90407	TMEM41A	-0.600959	0.000529416	0.0114707	Down
23545	ATP6V0A2	-0.55623	0.000532543	0.0115118	Down
23171	GPD1L	-0.635812	0.000533964	0.0115159	Down
54518	APBB1IP	0.608103	0.00054049	0.0116298	Up
10312	TCIRG1	0.618799	0.000550487	0.0118178	Up
10553	HTATIP2	0.669726	0.000559664	0.0119839	Up
57333	RCN3	0.712027	0.000561413	0.0119839	Up
27284	SULT1B1	0.62886	0.000562065	0.0119839	Up
3460	IFNGR2	0.669559	0.000565231	0.012024	Up
79663	HSPBAP1	0.635288	0.000570551	0.0121097	Up
7099	TLR4	0.684839	0.000581164	0.012307	Up
728	C5AR1	0.601765	0.000588264	0.0124292	Up
133	ADM	0.577092	0.000594057	0.0125013	Up
2982	GUCY1A3	-0.550216	0.000594345	0.0125013	Down
9704	DHX34	0.612789	0.000597414	0.0125376	Up
79065	ATG9A	0.617698	0.000600697	0.0125784	Up
5829	PXN	0.592479	0.00060287	0.0125957	Up
2548	GAA	0.580418	0.000604761	0.012607	Up
4802	NFYC	0.614735	0.000607313	0.0126321	Up
10015	PDCD6IP	-0.562899	0.000609544	0.0126504	Down
338339	CLEC4D	0.713906	0.000615729	0.0127505	Up
55170	PRMT6	-0.598485	0.000620096	0.0128126	Down
9332	CD163	0.603996	0.00062331	0.0128506	Up
2850	GPR27	0.580356	0.000626632	0.0128907	Up
9638	FEZ1	-0.566904	0.000630656	0.0129278	Down
7056	THBD	0.621623	0.000631195	0.0129278	Up
3627	CXCL10	-0.565384	0.00063267	0.0129297	Down
842	CASP9	0.617455	0.00063608	0.012971	Up
9960	USP3	0.732442	0.000637891	0.0129797	Up
115361	GBP4	-0.565547	0.000641432	0.0130234	Down
388228	SBK1	-0.643237	0.000646725	0.013046	Down
3705	ITPK1	0.595185	0.000644742	0.013046	Up
23550	PSD4	0.575467	0.000645933	0.013046	Up
79932	KIAA0319L	0.708454	0.000648558	0.0130548	Up
79961	DENND2D	-0.621251	0.000655404	0.0131361	Down
1263	PLK3	0.574896	0.000654113	0.0131361	Up
9240	PNMA1	-0.601575	0.000659829	0.0131808	Down
27347	STK39	-0.591643	0.000660446	0.0131808	Down
5473	PPBP	-0.546088	0.000666635	0.013276	Down
4851	NOTCH1	0.583589	0.000670635	0.0133273	Up
240	ALOX5	0.681396	0.000677404	0.0134049	Up
25865	PRKD2	0.578236	0.000676751	0.0134049	Up
10970	CKAP4	0.672472	0.000686104	0.0135484	Up
94120	SYTL3	0.624015	0.000690924	0.0136148	Up
5326	PLAGL2	-0.555148	0.000694186	0.0136421	Down
9885	OSBPL2	0.62455	0.000695223	0.0136421	Up
5993	RFX5	-0.830102	0.000698278	0.0136734	Down
200186	CRTC2	0.574176	0.000701388	0.0137056	Up
57092	PCNP	-0.573456	0.000707586	0.0137166	Down
7337	UBE3A	-0.598057	0.000708454	0.0137166	Down
353514	LILRA5	0.594233	0.000707954	0.0137166	Up
11025	LILRB3	0.686684	0.000705186	0.0137166	Up
9021	SOCS3	0.579963	0.000709279	0.0137166	Up
51311	TLR8	0.606085	0.000712655	0.0137535	Up
2005	ELK4	-0.541424	0.00071494	0.0137692	Down
84693	MCEE	-0.563775	0.000717044	0.0137744	Down
6667	SP1	0.600989	0.000718153	0.0137744	Up
10026	PIGK	-0.544957	0.000721412	0.0138086	Down
60675	PROK2	0.563861	0.000724062	0.0138311	Up
26271	FBXO5	-0.550344	0.000726636	0.013852	Down
23528	ZNF281	0.666063	0.000731865	0.0139233	Up
1604	CD55	0.581885	0.000738223	0.013952	Up
64983	MRPL32	-0.580734	0.000739335	0.013952	Down
6778	STAT6	0.565649	0.000738088	0.013952	Up
9218	VAPA	0.554809	0.000738979	0.013952	Up
22856	CHSY1	0.58858	0.000750075	0.0141103	Up
10451	VAV3	0.632491	0.00075074	0.0141103	Up
1545	CYP1B1	0.559553	0.000758737	0.0141752	Up
23564	DDAH2	0.591477	0.000758732	0.0141752	Up
56850	GRIPAP1	0.595974	0.000757503	0.0141752	Up
5013	OTX1	0.60332	0.000763511	0.014236	Up
2289	FKBP5	0.878915	0.000766761	0.0142682	Up
4580	MTX1	0.651919	0.000769806	0.0142964	Up
7156	TOP3A	0.586684	0.000771689	0.014303	Up
93664	CADPS2	0.538965	0.000776367	0.0143399	Up
3034	HAL	0.562101	0.000776744	0.0143399	Up
9454	HOMER3	0.557183	0.000780508	0.014381	Up
2079	ERH	-0.772324	0.000782664	0.0143924	Down
54545	MTMR12	-0.57063	0.000791211	0.0144926	Down
57533	TBC1D14	0.646791	0.000789709	0.0144926	Up
10645	CAMKK2	0.638948	0.000793022	0.0144974	Up
80833	APOL3	-0.596773	0.000798259	0.0145579	Down
1967	EIF2B1	-0.641084	0.000799526	0.0145579	Down
57162	PELI1	0.621772	0.000800995	0.0145579	Up
56666	PANX2	0.596269	0.000827476	0.014981	Up
26586	CKAP2	-0.552508	0.000845767	0.0152826	Down
10628	TXNIP	0.584021	0.000847853	0.0152908	Up
64098	PARVG	0.545628	0.000854761	0.0153857	Up
60685	ZFAND3	0.65353	0.000861462	0.0154765	Up
80271	ITPKC	0.561726	0.00086704	0.0155469	Up
1178	CLC	-0.592726	0.000869178	0.0155555	Down
80325	ABTB1	0.608752	0.000872383	0.0155741	Up
6450	SH3BGR	0.536527	0.000873546	0.0155741	Up
149628	PYHIN1	-0.597334	0.000876059	0.0155892	Down
11252	PACSIN2	0.567842	0.000882387	0.015672	Up
101	ADAM8	0.627425	0.000891889	0.0157511	Up
25798	BRI3	0.641542	0.000891638	0.0157511	Up
5281	PIGF	-0.542666	0.000890478	0.0157511	Down
535	ATP6V0A1	0.598571	0.000894658	0.0157693	Up
57161	PELI2	0.684092	0.000896289	0.0157693	Up
1509	CTSD	0.549128	0.00090234	0.015846	Up
55619	DOCK10	-0.759074	0.00090708	0.0158994	Down
1593	CYP27A1	0.544922	0.00091607	0.0160269	Up
9577	BRE	0.547783	0.000918279	0.0160356	Up
8694	DGAT1	0.605455	0.000925514	0.0161319	Up
10287	RGS19	0.616762	0.000941811	0.0163854	Up
84106	PRAM1	0.635642	0.000947555	0.0164548	Up
5627	PROS1	-0.528929	0.000952877	0.0165165	Down
8328	GFI1B	-0.535338	0.000960882	0.0166245	Down
3614	IMPDH1	0.560377	0.000965313	0.0166703	Up
65979	PHACTR4	-0.551587	0.000971905	0.0167533	Down
3340	NDST1	0.680104	0.000974601	0.0167689	Up
3084	NRG1	0.547985	0.00098995	0.0170017	Up
8439	NSMAF	0.63953	0.000997887	0.0170831	Up
2319	FLOT2	0.58706	0.00100246	0.0171223	Up
2588	GALNS	0.550332	0.00101449	0.0172334	Up
6352	CCL5	-0.626902	0.0010142	0.0172334	Down
51633	OTUD6B	-0.54898	0.00102393	0.0173623	Down
1362	CPD	0.638221	0.00104662	0.0176533	Up
2885	GRB2	0.565004	0.00104427	0.0176533	Up
6619	SNAPC3	-0.541334	0.00104864	0.0176533	Down
4043	LRPAP1	0.578627	0.00104686	0.0176533	Up
79670	ZCCHC6	0.605407	0.00105289	0.017693	Up
85464	SSH2	0.650389	0.00105535	0.0177026	Up
306	ANXA3	0.557008	0.00106099	0.0177433	Up
161742	SPRED1	-0.541853	0.00106157	0.0177433	Down
64333	ARHGAP9	0.570253	0.00107297	0.0178803	Up
50650	ARHGEF3	-0.593991	0.00107499	0.0178803	Down
11059	WWP1	-0.601219	0.0010755	0.0178803	Down
23401	FRAT2	0.565746	0.00107933	0.0179123	Up
29919	C18orf8	-0.549211	0.00108522	0.0179709	Down
23643	LY96	0.588877	0.0010867	0.0179709	Up
8993	PGLYRP1	0.635517	0.00109092	0.0180089	Up
54726	OTUD4	-0.536018	0.001093	0.0180114	Down
51138	COPS4	-0.576991	0.00109853	0.0180389	Down
5742	PTGS1	-0.531034	0.00109779	0.0180389	Down
27180	SIGLEC9	0.556465	0.00110049	0.0180395	Up
113174	SAAL1	-0.620613	0.00110824	0.0181348	Down
3148	HMGB2	0.72583	0.00111288	0.0181474	Up
58472	SQRDL	0.566519	0.0011128	0.0181474	Up
54941	RNF125	-0.575228	0.00113189	0.0183932	Down
4615	MYD88	0.630769	0.00113161	0.0183932	Up
84925	DIRC2	0.651496	0.00113732	0.0184494	Up
120425	AMICA1	0.538548	0.00114645	0.0184694	Up
162989	DEDD2	0.565598	0.00114288	0.0184694	Up
54014	BRWD1	-0.538588	0.00114574	0.0184694	Down
115509	ZNF689	-0.632024	0.00114162	0.0184694	Down
9805	SCRN1	-0.548282	0.00116386	0.0186115	Down
26136	TES	-0.523628	0.00116507	0.0186115	Down
4814	NINJ1	0.572538	0.00116521	0.0186115	Up
79153	GDPD3	0.582943	0.00117012	0.0186581	Up
26020	LRP10	0.600681	0.00117849	0.0186998	Up
6741	SSB	-0.639025	0.00117565	0.0186998	Down
79627	OGFRL1	0.605336	0.00117873	0.0186998	Up
6548	SLC9A1	0.559926	0.00118394	0.0187508	Up
9654	TTLL4	0.564386	0.00118733	0.0187727	Up
3985	LIMK2	0.595467	0.0012049	0.0189863	Up
5514	PPP1R10	0.604842	0.00120428	0.0189863	Up
51	ACOX1	0.57396	0.00120937	0.0190055	Up
57658	CALCOCO1	0.571634	0.00121186	0.0190055	Up
58516	FAM60A	-0.651739	0.00121221	0.0190055	Down
124599	CD300LB	0.555407	0.00121553	0.0190257	Up
1182	CLCN3	-0.524728	0.00123186	0.0192144	Down
292	SLC25A5	-0.619021	0.00123579	0.0192144	Down
9989	PPP4R1	0.563233	0.00123471	0.0192144	Up
6402	SELL	0.565488	0.00123526	0.0192144	Up
6193	RPS5	-0.794287	0.00124357	0.0192711	Down
50855	PARD6A	0.520851	0.00124814	0.0193101	Up
409	ARRB2	0.54387	0.00125911	0.0194477	Up
65220	NADK	0.58838	0.00126455	0.0194996	Up
23601	CLEC5A	0.562985	0.00126715	0.0195074	Up
4210	MEFV	0.540855	0.00127517	0.0195986	Up
55841	WWC3	0.579346	0.00127952	0.0196332	Up
60491	NIF3L1	-0.598734	0.00129661	0.019766	Down
56897	WRNIP1	-0.52853	0.00129322	0.019766	Down
55288	RHOT1	0.677698	0.00129592	0.019766	Up
8560	DEGS1	0.531232	0.00130305	0.0198318	Up
27439	CECR6	0.543865	0.00130899	0.0198898	Up
51377	UCHL5	-0.527083	0.0013425	0.0203002	Down
2124	EVI2B	0.572885	0.00135449	0.0204155	Up
2149	F2R	-0.534192	0.00135388	0.0204155	Down
51266	CLEC1B	-0.510569	0.00137072	0.0205938	Down
79689	STEAP4	0.564903	0.00136885	0.0205938	Up
6502	SKP2	-0.536805	0.00137925	0.0206557	Down
146712	B3GNTL1	0.617498	0.00138988	0.0207816	Up
55748	CNDP2	-0.595977	0.00140069	0.0208434	Down
3458	IFNG	-0.540235	0.0013965	0.0208434	Down
94097	SFXN5	0.582017	0.00140002	0.0208434	Up
9533	POLR1C	-0.563504	0.00140654	0.0208972	Down
8837	CFLAR	0.641011	0.00141234	0.0209498	Up
55593	OTUD5	0.546953	0.00141456	0.0209498	Up
122809	SOCS4	-0.531263	0.00142258	0.0210352	Down
3674	ITGA2B	-0.530152	0.00143401	0.0211375	Down
221692	PHACTR1	0.54572	0.00143336	0.0211375	Up
3107	HLA-C	0.511482	0.00144556	0.0211594	Up
5603	MAPK13	0.576746	0.00143808	0.0211594	Up
25898	RCHY1	-0.508894	0.00144405	0.0211594	Down
83699	SH3BGRL2	-0.50794	0.0014468	0.0211594	Down
25963	TMEM87A	-0.541599	0.00144301	0.0211594	Down
10578	GNLY	-0.572939	0.00147046	0.0214052	Down
4247	MGAT2	-0.51874	0.00146868	0.0214052	Down
9204	ZMYM6	-0.588281	0.00146841	0.0214052	Down
9755	TBKBP1	0.550637	0.00147694	0.0214661	Up
11275	KLHL2	0.610531	0.00148206	0.0215071	Up
3996	LLGL1	-0.520703	0.00149791	0.0217035	Down
23604	DAPK2	0.66152	0.00150529	0.0217767	Up
83999	KREMEN1	0.5353	0.00151277	0.0218512	Up
65244	SPATS2	-0.510818	0.0015173	0.0218828	Down
3635	INPP5D	0.552791	0.00153127	0.0220503	Up
6647	SOD1	-0.77501	0.00155241	0.0223204	Down
28972	SPCS1	-0.558425	0.00157195	0.0225667	Down
2011	MARK2	0.536071	0.00157635	0.0225733	Up
5209	PFKFB3	0.572296	0.00157723	0.0225733	Up
10533	ATG7	0.581627	0.0015933	0.0227001	Up
246	ALOX15	-0.512063	0.00158997	0.0227001	Down
23367	LARP1	-0.571537	0.00159338	0.0227001	Down
6120	RPE	-0.516008	0.00161187	0.022911	Down
26037	SIPA1L1	0.64445	0.00161307	0.022911	Up
10363	HMG20A	-0.553056	0.00161783	0.0229161	Down
114785	MBD6	0.607219	0.0016254	0.0229815	Up
55907	CMAS	-0.520445	0.00165746	0.0233994	Down
10123	ARL4C	-0.534992	0.00169031	0.0238272	Down
29916	SNX11	0.595136	0.00169434	0.0238482	Up
9856	KIAA0319	0.533577	0.00171915	0.0240741	Up
2791	GNG11	-0.514378	0.00171902	0.0240741	Down
54899	PXK	0.583096	0.00172325	0.0240741	Up
7305	TYROBP	0.727228	0.00172249	0.0240741	Up
23483	TGDS	-0.520414	0.00173571	0.024176	Down
50486	G0S2	0.500953	0.00174124	0.0241811	Up
9363	RAB33A	-0.503356	0.001757	0.0243637	Down
6136	RPL12	-0.719434	0.00176148	0.0243897	Down
3920	LAMP2	0.605352	0.00176425	0.024392	Up
5899	RALB	0.657179	0.00176698	0.0243937	Up
4055	LTBR	0.527833	0.00177147	0.024396	Up
161502	C15orf26	-0.498703	0.00177236	0.024396	Down
84859	LRCH3	-0.500895	0.00177866	0.0244467	Down
10610	ST6GALNAC2	0.625881	0.00179063	0.0245752	Up
5045	FURIN	0.547761	0.0017938	0.0245826	Up
183	AGT	0.501716	0.00181094	0.0246014	Up
952	CD38	-0.500158	0.00179909	0.0246014	Down
116173	CMTM5	-0.503704	0.00180124	0.0246014	Down
200845	KCTD6	-0.50997	0.00180559	0.0246014	Down
4864	NPC1	-0.545848	0.00180837	0.0246014	Down
339122	RAB43	0.551422	0.00181801	0.0246391	Up
9887	SMG7	0.586525	0.00181898	0.0246391	Up
433	ASGR2	0.522303	0.00183024	0.0246845	Up
51649	MRPS23	-0.528447	0.00182892	0.0246845	Down
30000	TNPO2	-0.532299	0.00182928	0.0246845	Down
80331	DNAJC5	0.604175	0.00183589	0.0247251	Up
94101	ORMDL1	-0.51287	0.00184131	0.0247421	Down
9990	SLC12A6	0.520359	0.00185356	0.0248558	Up
4482	MSRA	0.594204	0.00186406	0.0249607	Up
3688	ITGB1	-0.698593	0.00187049	0.0249754	Down
10948	STARD3	0.527762	0.00186783	0.0249754	Up
6813	STXBP2	0.544407	0.00187323	0.0249765	Up
5920	RARRES3	-0.563918	0.00188315	0.0250729	Down
3608	ILF2	-0.644136	0.00188712	0.0250902	Down
5471	PPAT	-0.524245	0.00189084	0.0251039	Down
7283	TUBG1	-0.51884	0.00190679	0.0252798	Down
4068	SH2D1A	-0.675487	0.00191719	0.0253459	Down
57410	SCYL1	0.519213	0.00191635	0.0253459	Up
55147	RBM23	0.619158	0.00192061	0.0253554	Up
6641	SNTB1	-0.497316	0.0019347	0.0255053	Down
7542	ZFPL1	0.538702	0.00194427	0.0255954	Up
148867	SLC30A7	-0.517225	0.00197411	0.0259518	Down
79720	VPS37B	0.535388	0.00198461	0.026019	Up
25921	ZDHHC5	0.522715	0.00199032	0.0260552	Up
57037	ANKMY2	-0.528215	0.00200146	0.0261495	Down
80310	PDGFD	-0.509832	0.00200312	0.0261495	Down
23423	TMED3	-0.593422	0.00200867	0.0261855	Down
3632	INPP5A	0.594884	0.00201997	0.0262424	Up
100	ADA	-0.584911	0.00202986	0.0262424	Down
83636	C19orf12	-0.552485	0.0020252	0.0262424	Down
10962	MLLT11	-0.529202	0.00202935	0.0262424	Down
80177	MYCT1	-0.494391	0.00202054	0.0262424	Down
4149	MAX	-0.49575	0.00204376	0.0263856	Down
6132	RPL8	-0.783817	0.00204802	0.0264043	Down
54432	YIPF1	0.599161	0.00206152	0.0265417	Up
2896	GRN	0.512887	0.00207059	0.0266219	Up
51192	CKLF	0.583876	0.00207855	0.0266774	Up
5095	PCCA	-0.513637	0.00208061	0.0266774	Down
6277	S100A6	0.549112	0.00208655	0.0267169	Up
51547	SIRT7	0.51539	0.00210081	0.0268261	Up
583	BBS2	-0.527961	0.00210748	0.0268747	Down
9124	PDLIM1	-0.497954	0.00214409	0.0273043	Down
1820	ARID3A	0.577862	0.00215261	0.0273755	Up
27141	CIDEB	0.53728	0.00215996	0.0274318	Up
788	SLC25A20	-0.49008	0.00217537	0.0275527	Down
84255	SLC37A3	0.650296	0.00217284	0.0275527	Up
81573	ANKRD13C	-0.515488	0.00218047	0.02758	Down
473	RERE	0.58137	0.00219371	0.0276727	Up
56996	SLC12A9	0.515357	0.00219162	0.0276727	Up
25875	LETMD1	-0.535042	0.00220329	0.0277561	Down
7454	WAS	0.613495	0.00220756	0.0277725	Up
84128	WDR75	-0.553652	0.00221262	0.0277988	Down
369	ARAF	0.496342	0.00222214	0.0278436	Up
89857	KLHL6	-0.487158	0.00222207	0.0278436	Down
3566	IL4R	0.510678	0.00222839	0.0278474	Up
10600	USP16	-0.495223	0.00222579	0.0278474	Down
1350	COX7C	-0.639806	0.0022423	0.0279839	Down
157567	ANKRD46	-0.519492	0.00224837	0.0280223	Down
254170	FBXO33	0.532917	0.00226686	0.0282152	Up
1983	EIF5	-0.508708	0.00227806	0.0282794	Down
8880	FUBP1	-0.491095	0.00227583	0.0282794	Down
9619	ABCG1	0.530618	0.0022897	0.028296	Up
10522	DEAF1	0.488083	0.00229142	0.028296	Up
4709	NDUFB3	0.520315	0.00228396	0.028296	Up
6840	SVIL	0.599919	0.00229149	0.028296	Up
9334	B4GALT5	0.655063	0.00230732	0.0284539	Up
8673	VAMP8	-0.571736	0.00231337	0.028491	Down
27032	ATP2C1	-0.486798	0.00232979	0.0285663	Down
1207	CLNS1A	-0.59355	0.00233169	0.0285663	Down
23001	WDFY3	0.566267	0.00232885	0.0285663	Up
2077	ERF	0.51495	0.00233551	0.0285756	Up
84986	ARHGAP19	0.604929	0.00236877	0.0287469	Up
8938	BAIAP3	0.490281	0.00236897	0.0287469	Up
604	BCL6	0.582557	0.00235854	0.0287469	Up
2217	FCGRT	0.515444	0.00237986	0.0287469	Up
10632	ATP5L	-0.563837	0.00238006	0.0287469	Down
152926	PPM1K	-0.519283	0.00238022	0.0287469	Down
54509	RHOF	-0.499482	0.00237356	0.0287469	Down
27309	ZNF330	-0.511571	0.00236216	0.0287469	Down
26996	GPR160	0.577685	0.00240996	0.0288609	Up
3684	ITGAM	0.600967	0.00239852	0.0288609	Up
1345	COX6C	-0.699386	0.00240626	0.0288609	Down
3004	GZMM	-0.542861	0.00240219	0.0288609	Down
84105	PCBD2	-0.520752	0.0023971	0.0288609	Down
29855	UBN1	0.527513	0.00241124	0.0288609	Up
10335	MRVI1	0.520971	0.00241856	0.0288924	Up
5256	PHKA2	0.536614	0.00242005	0.0288924	Up
92935	MARS2	-0.524374	0.00242384	0.0289008	Down
103	ADAR	0.500534	0.00246068	0.0292283	Up
11243	PMF1	0.523878	0.00245924	0.0292283	Up
8540	AGPS	-0.485102	0.00245643	0.0292283	Down
1785	DNM2	0.553324	0.00247023	0.0293046	Up
25831	HECTD1	-0.495471	0.00249361	0.0295445	Down
9726	ZNF646	0.558899	0.00249918	0.0295731	Up
474344	GIMAP6	-0.533022	0.00252784	0.0298745	Down
2030	SLC29A1	-0.491388	0.00254398	0.0299517	Down
55151	TMEM38B	-0.494979	0.00253979	0.0299517	Down
116369	SLC26A8	0.549845	0.0025423	0.0299517	Up
388677	NOTCH2NL	-0.48238	0.00255092	0.0299957	Down
3337	DNAJB1	0.481031	0.0025614	0.0300739	Up
2185	PTK2B	0.513252	0.00257042	0.0300739	Up
23381	SMG5	0.486228	0.00256794	0.0300739	Up
6817	SULT1A1	0.49385	0.00256425	0.0300739	Up
9135	RABEP1	-0.512206	0.00258849	0.0302475	Down
10487	CAP1	0.50123	0.00260192	0.030359	Up
23333	DPY19L1	-0.515507	0.00260776	0.030359	Down
2926	GRSF1	-0.51296	0.00260667	0.030359	Down
51283	BFAR	-0.489883	0.00261425	0.0303968	Down
4835	NQO2	0.510889	0.00262933	0.0305166	Up
55213	RCBTB1	-0.486428	0.00263108	0.0305166	Down
6484	ST3GAL4	0.527458	0.00264587	0.0306502	Up
6850	SYK	0.511652	0.00265277	0.0306922	Up
83596	BCL2L12	0.486144	0.0026749	0.0308339	Up
3936	LCP1	0.597542	0.0026718	0.0308339	Up
1778	DYNC1H1	-0.560471	0.00268122	0.0308476	Down
9588	PRDX6	-0.492813	0.00268517	0.0308476	Down
51522	TMEM14C	-0.498132	0.00268598	0.0308476	Down
79845	RNF122	0.514063	0.00269053	0.030862	Up
84519	ACRBP	-0.496731	0.00269671	0.030895	Down
2355	FOSL2	0.518952	0.00270355	0.0309355	Up
9658	ZNF516	0.547264	0.00271071	0.0309795	Up
7086	TKT	0.508748	0.00272597	0.0311159	Up
27252	KLHL20	-0.492515	0.00273321	0.0311606	Down
57053	CHRNA10	0.564962	0.00273787	0.031172	Up
2585	GALK2	-0.490274	0.00274087	0.031172	Down
23014	FBXO21	-0.672877	0.00275771	0.0313255	Down
55654	TMEM127	0.526782	0.0027647	0.0313668	Up
54961	SSH3	0.53309	0.00278906	0.0316049	Up
11341	SCRG1	0.477491	0.00280466	0.0317065	Up
328	APEX1	-0.589706	0.00281593	0.0317939	Down
8864	PER2	-0.476193	0.00282161	0.0318197	Down
9184	BUB3	-0.618228	0.00282889	0.0318633	Down
5058	PAK1	0.566699	0.00286055	0.0321811	Up
1347	COX7A2	-0.602511	0.00286529	0.0321958	Down
11214	AKAP13	0.549271	0.00289112	0.0324471	Up
55973	BCAP29	-0.483081	0.00291687	0.0326969	Down
51271	UBAP1	0.510406	0.00294045	0.0329218	Up
9933	KIAA0020	-0.536997	0.0029467	0.0329524	Down
10245	TIMM17B	0.492501	0.00295698	0.0329884	Up
1786	DNMT1	-0.633524	0.00297008	0.0330737	Down
54847	SIDT1	-0.535814	0.00297168	0.0330737	Down
1021	CDK6	-0.537032	0.00298055	0.0331316	Down
54741	LEPROT	-0.477338	0.00298397	0.0331316	Down
1124	CHN2	-0.47345	0.00301053	0.0333379	Down
10775	POP4	-0.494503	0.00301323	0.0333379	Down
4047	LSS	-0.54484	0.00301849	0.0333566	Down
23462	HEY1	0.512215	0.00302704	0.0334117	Up
26873	OPLAH	0.516906	0.00305711	0.0336705	Up
6902	TBCA	-0.564646	0.00305769	0.0336705	Down
3628	INPP1	-0.472883	0.00306151	0.033673	Down
313	AOAH	0.489785	0.00307673	0.0336864	Up
6146	RPL22	-0.661694	0.00307097	0.0336864	Down
58477	SRPRB	-0.509022	0.00308418	0.0336864	Down
25917	THUMPD3	-0.48159	0.00308274	0.0336864	Down
6777	STAT5B	0.503974	0.00307581	0.0336864	Up
57460	PPM1H	0.476292	0.00310527	0.0338362	Up
10318	TNIP1	0.480605	0.00310418	0.0338362	Up
55191	NADSYN1	0.49995	0.00312574	0.0340197	Up
1163	CKS1B	-0.532395	0.00313053	0.0340322	Down
4849	CNOT3	0.571463	0.00313704	0.0340635	Up
10928	RALBP1	0.551688	0.00316036	0.0341993	Up
66035	SLC2A11	0.505543	0.00317514	0.0343179	Up
10421	CD2BP2	0.486962	0.0031832	0.0343653	Up
7465	WEE1	-0.477926	0.00321768	0.0346976	Down
51744	CD244	-0.524752	0.00323246	0.0348169	Down
249	ALPL	0.495161	0.00323884	0.0348454	Up
57215	THAP11	-0.509422	0.00326787	0.0351174	Down
284098	PIGW	-0.47198	0.00327556	0.0351194	Down
6573	SLC19A1	0.569349	0.00327486	0.0351194	Up
29959	NRBP1	0.502914	0.00327951	0.0351215	Up
126014	OSCAR	0.562487	0.00328667	0.0351512	Up
81609	SNX27	0.538708	0.00328979	0.0351512	Up
55501	CHST12	-0.498655	0.00330619	0.0352459	Down
5521	PPP2R2B	-0.5627	0.00330471	0.0352459	Down
221078	NSUN6	-0.515015	0.00331277	0.0352759	Down
2098	ESD	-0.536313	0.00332132	0.0353267	Down
22921	MSRB2	0.567734	0.00333351	0.0354161	Up
4711	NDUFB5	-0.569926	0.00335435	0.0355972	Down
23568	ARL2BP	-0.598593	0.00336589	0.0356792	Down
51650	MRPS33	-0.59255	0.00337033	0.0356858	Down
963	CD53	0.508575	0.00338745	0.0358266	Up
9555	H2AFY	0.501167	0.00341067	0.0360315	Up
57404	CYP20A1	-0.482808	0.00343869	0.0362456	Down
5917	RARS	-0.503906	0.00343742	0.0362456	Down
9150	CTDP1	0.527119	0.00347072	0.0365421	Up
4329	ALDH6A1	-0.474652	0.0034824	0.0365828	Down
3980	LIG3	-0.476918	0.00348185	0.0365828	Down
170506	DHX36	-0.483726	0.00349317	0.0366318	Down
9202	ZMYM4	-0.468518	0.00350856	0.0367339	Down
10393	ANAPC10	-0.511142	0.00352141	0.0368153	Down
65109	UPF3B	-0.476692	0.0035242	0.0368153	Down
97	ACYP1	-0.540948	0.0035352	0.0368891	Down
23279	NUP160	-0.507914	0.00354345	0.036934	Down
51182	HSPA14	-0.493865	0.00356286	0.037095	Down
23412	COMMD3	-0.594662	0.00357305	0.0371597	Down
8644	AKR1C3	-0.488956	0.00358368	0.0372289	Down
2739	GLO1	-0.622276	0.0036092	0.037411	Down
5062	PAK2	0.474058	0.00361809	0.0374616	Up
27030	MLH3	-0.462983	0.00362805	0.0375233	Down
51067	YARS2	-0.510552	0.00363315	0.0375345	Down
79660	PPP1R3B	0.492057	0.00364664	0.0376323	Up
2919	CXCL1	0.541805	0.00365313	0.0376578	Up
6483	ST3GAL2	0.508691	0.00366516	0.0377402	Up
6138	RPL15	-0.74211	0.00367111	0.03776	Down
539	ATP5O	-0.612019	0.00369159	0.0379289	Down
929	CD14	0.4709	0.00370854	0.0380412	Up
9141	PDCD5	-0.509081	0.00371064	0.0380412	Down
822	CAPG	0.476135	0.00371473	0.0380414	Up
7286	TUFT1	0.49221	0.00372487	0.0381036	Up
5580	PRKCD	0.499989	0.00374062	0.0382229	Up
4117	MAK	0.510075	0.00379051	0.0384732	Up
9260	PDLIM7	0.654215	0.00379901	0.0384732	Up
5523	PPP2R3A	0.480749	0.00377357	0.0384732	Up
522	ATP5J	-0.499854	0.00380207	0.0384732	Down
84247	LDOC1L	-0.504902	0.00378539	0.0384732	Down
84233	TMEM126A	-0.58986	0.00378639	0.0384732	Down
7259	TSPYL1	-0.49815	0.00379731	0.0384732	Down
55512	SMPD3	-0.466825	0.00380671	0.0384782	Down
55153	SDAD1	-0.540874	0.00382131	0.0385841	Down
9657	IQCB1	-0.510603	0.00382636	0.0385935	Down
1000	CDH2	0.476813	0.00385851	0.0388759	Up
25822	DNAJB5	0.492213	0.00387089	0.0389586	Up
5777	PTPN6	0.495477	0.00387625	0.0389602	Up
51026	GOLT1B	-0.469027	0.00387937	0.0389602	Down
7525	YES1	-0.493452	0.00390426	0.0391346	Down
84217	ZMYND12	-0.461001	0.00390509	0.0391346	Down
56987	BBX	-0.471002	0.00391956	0.0392376	Down
6256	RXRA	0.497408	0.00393774	0.0393041	Up
8819	SAP30	0.47716	0.00394721	0.0393041	Up
286148	DPY19L4	-0.47961	0.00393464	0.0393041	Down
29979	UBQLN1	-0.471354	0.0039429	0.0393041	Down
219931	TPCN2	0.533765	0.00394423	0.0393041	Up
4001	LMNB1	0.479598	0.00395203	0.0393103	Up
57179	KIAA1191	-0.493044	0.0039914	0.0396177	Down
57563	KLHL8	0.605262	0.00403993	0.0400145	Up
2057	EPOR	0.495789	0.0040527	0.0400986	Up
29121	CLEC2D	-0.511184	0.00406581	0.0401657	Down
4189	DNAJB9	-0.468386	0.0041054	0.0404095	Down
6143	RPL19	-0.788671	0.00410696	0.0404095	Down
9868	TOMM70A	-0.53299	0.00411002	0.0404095	Down
25972	UNC50	-0.45802	0.00410061	0.0404095	Down
51195	RAPGEFL1	0.529033	0.00413776	0.0406395	Up
57511	COG6	-0.469333	0.00415631	0.0407789	Down
23259	DDHD2	-0.509265	0.00416077	0.0407799	Down
2664	GDI1	0.51332	0.00416834	0.0408114	Up
1230	CCR1	0.497271	0.00417939	0.0408342	Up
137835	TMEM71	0.489749	0.00417827	0.0408342	Up
8609	KLF7	0.464588	0.00420233	0.0409459	Up
4820	NKTR	-0.50457	0.00420395	0.0409459	Down
28968	SLC6A16	-0.470981	0.00421669	0.0410272	Down
11343	MGLL	-0.455638	0.00422698	0.0410846	Down
80349	WDR61	-0.57688	0.0042879	0.0415904	Down
26009	ZZZ3	-0.513684	0.00432131	0.0418278	Down
79155	TNIP2	0.462302	0.00433476	0.0419146	Up
541578	CXorf40B	-0.477423	0.00435316	0.0420491	Down
85315	PAQR8	-0.47317	0.00435997	0.0420715	Down
4090	SMAD5	-0.464907	0.00436943	0.042076	Down
10090	UST	-0.482021	0.00436704	0.042076	Down
11213	IRAK3	0.648667	0.00438722	0.0421467	Up
6772	STAT1	-0.459773	0.00439028	0.0421467	Down
8408	ULK1	0.545949	0.00438445	0.0421467	Up
55631	LRRC40	-0.463749	0.00443322	0.0425153	Down
57649	PHF12	0.609463	0.0044671	0.0427964	Up
1407	CRY1	-0.470482	0.00447878	0.0428644	Down
3765	KCNJ9	0.454066	0.00449115	0.0429389	Up
7170	TPM3	0.466628	0.00451873	0.0430706	Up
79937	CNTNAP3	0.501248	0.00456105	0.0433335	Up
10920	COPS8	-0.453528	0.00457872	0.0433335	Down
7273	TTN	0.454398	0.00455872	0.0433335	Up
8320	EOMES	-0.588087	0.00456661	0.0433335	Down
5533	PPP3CC	-0.599582	0.00457845	0.0433335	Down
23043	TNIK	-0.462404	0.00456005	0.0433335	Down
55784	MCTP2	0.516228	0.00460434	0.0435319	Up
55819	RNF130	0.472308	0.00467162	0.044006	Up
7296	TXNRD1	0.51202	0.00467328	0.044006	Up
481	ATP1B1	-0.464218	0.00468787	0.044099	Down
4528	MTIF2	-0.480148	0.004707	0.0441901	Down
6637	SNRPG	-0.496529	0.00470352	0.0441901	Down
5880	RAC2	0.475488	0.00473024	0.0443638	Up
51279	C1RL	0.580333	0.00475509	0.0445149	Up
7564	ZNF16	-0.467051	0.00475587	0.0445149	Down
79957	PAQR6	0.471447	0.00477947	0.0446129	Up
3109	HLA-DMB	-0.53853	0.00478064	0.0446129	Down
153443	SRFBP1	-0.456009	0.00477757	0.0446129	Down
51388	NIP7	-0.474516	0.00478932	0.0446495	Down
7136	TNNI2	0.518944	0.00482799	0.0449204	Up
6135	RPL11	-0.579536	0.00482371	0.0449204	Down
55967	NDUFA12	-0.519627	0.00484846	0.0450661	Down
8545	CGGBP1	-0.458544	0.00485475	0.0450798	Down
26148	C10orf12	0.498498	0.00487562	0.0450947	Up
9094	UNC119	0.535691	0.00486967	0.0450947	Up
5090	PBX3	-0.448443	0.0048675	0.0450947	Down
821	CANX	-0.448498	0.00493921	0.0455927	Down
23670	TMEM2	0.461452	0.00496673	0.0458015	Up
29088	MRPL15	-0.552863	0.00497743	0.04581	Down
715	C1R	0.44603	0.00498936	0.0458747	Up
375035	SFT2D2	-0.464055	0.00500592	0.0459817	Down
4063	LY9	-0.674167	0.00501666	0.0460352	Down
80774	LIMD2	0.453375	0.00503434	0.0461523	Up
7414	VCL	-0.447524	0.00505274	0.0462756	Down
54807	ZNF586	0.489743	0.00506033	0.0462998	Up
5863	RGL2	0.494544	0.00506809	0.0463107	Up
9057	SLC7A6	-0.479897	0.00507142	0.0463107	Down
115548	FCHO2	0.45813	0.00507742	0.0463203	Up
5356	PLRG1	-0.503064	0.00508495	0.0463439	Down
3059	HCLS1	0.5025	0.00510782	0.046507	Up
117157	SH2D1B	-0.464845	0.00512329	0.0466025	Down
596	BCL2	-0.537179	0.00513964	0.0466565	Down
163259	DENND2C	-0.447373	0.00513925	0.0466565	Down
57568	SIPA1L2	0.628318	0.00516168	0.0467699	Up
27429	HTRA2	0.477085	0.00522965	0.0471676	Up
23510	KCTD2	0.456989	0.00521641	0.0471676	Up
10673	TNFSF13B	0.472551	0.00522875	0.0471676	Up
81929	SEH1L	-0.484218	0.00523077	0.0471676	Down
51020	HDDC2	-0.537936	0.00523685	0.0471771	Down
6897	TARS	-0.474324	0.00527112	0.0474401	Down
51397	COMMD10	-0.447981	0.00528206	0.0474929	Down
4051	CYP4F3	0.543586	0.00529794	0.0474998	Up
4817	NIT1	0.455296	0.00529754	0.0474998	Up
83931	STK40	0.445476	0.00530498	0.0474998	Up
10447	FAM3C	-0.488045	0.0053082	0.0474998	Down
3930	LBR	0.519106	0.00537934	0.0480903	Up
5243	ABCB1	-0.501024	0.00540125	0.0482402	Down
26472	PPP1R14B	0.468724	0.00541718	0.0482621	Up
283349	RASSF3	0.508044	0.00542077	0.0482621	Up
114932	MRFAP1L1	-0.496484	0.00542146	0.0482621	Down
55720	TSR1	-0.463775	0.00542433	0.0482621	Down
10166	SLC25A15	-0.48185	0.00549423	0.0488376	Down
2967	GTF2H3	-0.461451	0.00550499	0.0488868	Down
865	CBFB	-0.485384	0.00551455	0.0489253	Down
84991	RBM17	-0.460324	0.00555354	0.0492246	Down
6827	SUPT4H1	0.582651	0.00561807	0.0497024	Up
5464	PPA1	-0.491335	0.00561319	0.0497024	Down
7133	TNFRSF1B	0.460375	0.00562499	0.0497166	Up
29108	PYCARD	0.465887	0.00563784	0.0497832	Up
4928	NUP98	0.546216	0.00565507	0.0498883	Up
10870	HCST	-0.5488	0.0056709	0.0499057	Down
85414	SLC45A3	-0.448373	0.00567304	0.0499057	Down
56674	TMEM9B	-0.514446	0.00566588	0.0499057	Down

## Sheet: up
ID	Symbol	Combined.ES	P.Value	FDR	UpDown
55350	VNN3	1.09879	1.68152e-08	0.00015739	Up
1912	PHC2	1.10604	4.43839e-08	0.000207716	Up
7942	TFEB	0.930874	8.6284e-08	0.000269206	Up
8291	DYSF	0.944578	2.10025e-07	0.000393166	Up
7462	LAT2	0.916568	1.74738e-07	0.000393166	Up
2137	EXTL3	0.978264	9.74575e-07	0.000707473	Up
1052	CEBPD	0.93853	1.03171e-06	0.000707473	Up
366	AQP9	0.920634	7.98831e-07	0.000707473	Up
89846	FGD3	0.86934	1.05819e-06	0.000707473	Up
10043	TOM1	0.811419	1.00925e-06	0.000707473	Up
7030	TFE3	1.13601	1.43599e-06	0.00084076	Up
9189	ZBED1	0.87421	1.4372e-06	0.00084076	Up
10211	FLOT1	0.844764	1.77938e-06	0.000979708	Up
5329	PLAUR	0.86373	1.96043e-06	0.00101942	Up
23214	XPO6	0.964361	2.0789e-06	0.00102413	Up
533	ATP6V0B	0.815656	2.24196e-06	0.00104924	Up
4650	MYO9B	0.878184	2.64919e-06	0.00117169	Up
3454	IFNAR1	0.829365	2.79674e-06	0.00117169	Up
7850	IL1R2	0.972305	3.57529e-06	0.00122736	Up
84243	ZDHHC18	0.847663	3.47143e-06	0.00122736	Up
2213	FCGR2B	0.75934	3.6716e-06	0.00122736	Up
1084	CEACAM3	0.84828	4.0212e-06	0.00126511	Up
9846	GAB2	0.901325	5.97692e-06	0.00146819	Up
9922	IQSEC1	0.868682	6.03283e-06	0.00146819	Up
978	CDA	0.844225	6.27433e-06	0.00146819	Up
9448	MAP4K4	0.840817	5.75403e-06	0.00146819	Up
10347	ABCA7	0.828552	6.24566e-06	0.00146819	Up
4046	LSP1	0.773224	5.99851e-06	0.00146819	Up
311	ANXA11	0.931825	6.84104e-06	0.00146922	Up
9842	PLEKHM1	0.893209	6.89394e-06	0.00146922	Up
23031	MAST3	0.868749	7.2068e-06	0.00149901	Up
8660	IRS2	0.894572	8.50903e-06	0.00153163	Up
83853	ROPN1L	0.880651	8.3683e-06	0.00153163	Up
79890	RIN3	0.872605	8.25735e-06	0.00153163	Up
8807	IL18RAP	0.75997	8.47544e-06	0.00153163	Up
5293	PIK3CD	0.75796	8.46276e-06	0.00153163	Up
7097	TLR2	0.958997	8.85691e-06	0.00156416	Up
92799	SHKBP1	0.796339	9.37893e-06	0.00162568	Up
683	BST1	0.859822	1.23732e-05	0.0019045	Up
124583	CANT1	0.816488	1.21178e-05	0.0019045	Up
222487	GPR97	0.915515	1.37664e-05	0.00201528	Up
762	CA4	0.840056	1.34576e-05	0.00201528	Up
1649	DDIT3	0.814952	1.3995e-05	0.00201528	Up
8875	VNN2	0.805543	1.39012e-05	0.00201528	Up
9993	DGCR2	0.855544	1.49366e-05	0.00208667	Up
7805	LAPTM5	0.774262	1.54004e-05	0.00211981	Up
23569	PADI4	0.867018	1.68542e-05	0.00219105	Up
1089	CEACAM4	0.819254	1.65019e-05	0.00219105	Up
29992	PILRA	0.77751	1.8528e-05	0.00234354	Up
5724	PTAFR	0.845003	1.98055e-05	0.00237666	Up
4689	NCF4	0.776128	1.96245e-05	0.00237666	Up
2047	EPHB1	0.725094	1.91052e-05	0.00237666	Up
9826	ARHGEF11	0.710553	2.30972e-05	0.0026047	Up
5447	POR	0.749276	2.38046e-05	0.00262131	Up
84649	DGAT2	0.827373	2.45283e-05	0.00265064	Up
3055	HCK	0.730772	2.46593e-05	0.00265064	Up
10460	TACC3	0.704468	2.49206e-05	0.00265064	Up
8079	MLF2	0.776459	2.52579e-05	0.00265633	Up
2357	FPR1	0.841432	2.64066e-05	0.00274625	Up
5564	PRKAB1	0.688714	2.69475e-05	0.00274625	Up
7090	TLE3	0.761695	2.81788e-05	0.00283606	Up
57580	PREX1	0.97901	2.88857e-05	0.002846	Up
6282	S100A11	0.768313	2.86897e-05	0.002846	Up
168544	ZNF467	0.729335	2.94711e-05	0.00287344	Up
5894	RAF1	0.768775	2.99946e-05	0.00289432	Up
26574	AATF	0.688269	3.17216e-05	0.00297955	Up
1265	CNN2	0.716898	3.23752e-05	0.00298458	Up
8178	ELL	0.747765	3.34947e-05	0.00304379	Up
3459	IFNGR1	0.805779	3.63046e-05	0.00304886	Up
116844	LRG1	0.800529	3.50448e-05	0.00304886	Up
2783	GNB2	0.800098	3.66443e-05	0.00304886	Up
7165	TPD52L2	0.764894	3.4755e-05	0.00304886	Up
79746	ECHDC3	0.750335	3.6313e-05	0.00304886	Up
10509	SEMA4B	0.725861	3.63045e-05	0.00304886	Up
5595	MAPK3	0.723915	3.60097e-05	0.00304886	Up
11237	RNF24	0.771161	3.99532e-05	0.0032222	Up
4296	MAP3K11	0.737838	4.06217e-05	0.0032222	Up
64386	MMP25	0.737065	4.1832e-05	0.0032629	Up
64342	HS1BP3	0.731785	4.17107e-05	0.0032629	Up
5210	PFKFB4	0.832711	4.28631e-05	0.00328221	Up
1051	CEBPB	0.743034	4.28035e-05	0.00328221	Up
4542	MYO1F	0.757562	4.39563e-05	0.00331799	Up
6583	SLC22A4	0.875306	4.55385e-05	0.00332426	Up
54210	TREM1	0.806171	4.65255e-05	0.00332426	Up
5591	PRKDC	0.800203	4.55244e-05	0.00332426	Up
3772	KCNJ15	0.750097	4.56363e-05	0.00332426	Up
4856	NOV	0.691997	4.64127e-05	0.00332426	Up
7053	TGM3	0.704865	4.76584e-05	0.003354	Up
55968	NSFL1C	0.904201	4.98896e-05	0.00341887	Up
10023	FRAT1	0.830486	5.09652e-05	0.00341887	Up
2114	ETS2	0.763261	5.02488e-05	0.00341887	Up
9674	KIAA0040	0.707931	5.15022e-05	0.00341887	Up
6195	RPS6KA1	0.712037	5.42132e-05	0.0035485	Up
9961	MVP	0.693645	5.41003e-05	0.0035485	Up
23315	SLC9A8	0.877993	5.66834e-05	0.00365901	Up
8972	MGAM	0.774142	5.74397e-05	0.00367843	Up
7409	VAV1	0.662466	5.81632e-05	0.00367843	Up
84634	KISS1R	0.650904	5.77931e-05	0.00367843	Up
9185	REPS2	0.824586	6.17579e-05	0.00376211	Up
391	RHOG	0.719625	6.00482e-05	0.00376211	Up
6515	SLC2A3	0.700036	6.18979e-05	0.00376211	Up
63940	GPSM3	0.690963	6.18519e-05	0.00376211	Up
23639	LRRC6	0.663867	6.12103e-05	0.00376211	Up
9114	ATP6V0D1	0.72955	6.2617e-05	0.00378126	Up
51307	FAM53C	0.764408	6.76469e-05	0.00395869	Up
6774	STAT3	0.756554	6.7251e-05	0.00395869	Up
8677	STX10	0.728491	6.67894e-05	0.00395869	Up
7376	NR1H2	0.70172	6.65574e-05	0.00395869	Up
130617	ZFAND2B	0.698887	6.76699e-05	0.00395869	Up
9545	RAB3D	0.856944	7.04905e-05	0.00407278	Up
441124	LOC441124	0.775768	7.22821e-05	0.00412537	Up
23645	PPP1R15A	0.683622	7.18929e-05	0.00412537	Up
4792	NFKBIA	0.644363	7.31957e-05	0.00415219	Up
26502	NARF	0.688836	7.73011e-05	0.00433257	Up
220929	ZNF438	0.749589	7.84024e-05	0.00434229	Up
10960	LMAN2	0.674379	7.9853e-05	0.00439661	Up
25797	QPCT	0.746975	8.33075e-05	0.00455999	Up
80851	SH3BP5L	0.778177	8.42653e-05	0.0045856	Up
7039	TGFA	0.748023	8.5801e-05	0.0046155	Up
4898	NRD1	0.731188	8.57872e-05	0.0046155	Up
10636	RGS14	0.68127	8.63076e-05	0.00461622	Up
51657	STYXL1	0.687695	8.76949e-05	0.00462779	Up
9100	USP10	0.664507	8.80071e-05	0.00462779	Up
55357	TBC1D2	0.656116	8.90655e-05	0.00465728	Up
116092	DNTTIP1	0.793792	9.13749e-05	0.00469928	Up
8728	ADAM19	0.700843	9.12675e-05	0.00469928	Up
221184	CPNE2	0.656128	9.35488e-05	0.00478479	Up
124935	SLC43A2	0.704832	9.61257e-05	0.00488987	Up
51205	ACP6	0.695019	9.74592e-05	0.00491166	Up
2771	GNAI2	0.68661	9.83423e-05	0.00492237	Up
25844	YIPF3	0.649675	9.93837e-05	0.00494804	Up
3385	ICAM3	0.671131	0.000100918	0.00499782	Up
26253	CLEC4E	0.84185	0.000107214	0.00522471	Up
11027	LILRA2	0.689215	0.000111556	0.00530031	Up
57169	ZNFX1	0.734302	0.000114586	0.00536846	Up
53917	RAB24	0.69039	0.000114711	0.00536846	Up
2212	FCGR2A	0.694951	0.00011617	0.00540969	Up
57085	AGTRAP	0.694684	0.000119666	0.00549054	Up
1378	CR1	0.694259	0.000119436	0.00549054	Up
4318	MMP9	0.734181	0.00012195	0.00552846	Up
3310	HSPA6	0.723393	0.000122292	0.00552846	Up
3554	IL1R1	0.662412	0.00012383	0.0055457	Up
8778	SIGLEC5	0.715311	0.000127024	0.00558943	Up
51317	PHF21A	0.679475	0.000126221	0.00558943	Up
6533	SLC6A6	0.858117	0.000128512	0.00562091	Up
1241	LTB4R	0.842447	0.000131147	0.00563427	Up
241	ALOX5AP	0.840985	0.000132916	0.00563427	Up
7132	TNFRSF1A	0.644577	0.000132338	0.00563427	Up
2878	GPX3	0.641691	0.000133633	0.00563427	Up
284207	METRNL	0.614955	0.000129936	0.00563427	Up
27243	CHMP2A	0.659902	0.000134576	0.00564858	Up
54682	MANSC1	0.767978	0.000136609	0.00566237	Up
58528	RRAGD	0.706501	0.000135729	0.00566237	Up
290	ANPEP	0.66992	0.000137557	0.00566237	Up
2872	MKNK2	0.666521	0.000138527	0.00566237	Up
4215	MAP3K3	0.772399	0.000139303	0.00566905	Up
8794	TNFRSF10C	0.684575	0.000143196	0.00575243	Up
5531	PPP4C	0.661937	0.000142746	0.00575243	Up
5590	PRKCZ	0.695272	0.000146597	0.00582638	Up
11035	RIPK3	0.67178	0.000146431	0.00582638	Up
6416	MAP2K4	0.675338	0.000149234	0.00584147	Up
553115	PEF1	0.646106	0.000149781	0.00584147	Up
6907	TBL1X	0.696423	0.000153857	0.00594334	Up
6732	SRPK1	0.817343	0.000158653	0.00603654	Up
6039	RNASE6	0.647667	0.000158268	0.00603654	Up
9516	LITAF	0.748587	0.000166817	0.0062707	Up
2153	F5	0.783486	0.000177912	0.00653043	Up
79865	TREML2	0.768453	0.000176845	0.00653043	Up
3557	IL1RN	0.70421	0.000177037	0.00653043	Up
23710	GABARAPL1	0.64903	0.000177108	0.00653043	Up
660	BMX	0.774875	0.000185522	0.00672388	Up
10295	BCKDK	0.672388	0.000184861	0.00672388	Up
334	APLP2	0.648566	0.000189611	0.00679983	Up
1889	ECE1	0.67048	0.000190415	0.00680262	Up
57210	SLC45A4	0.653641	0.000193589	0.0068897	Up
1475	CSTA	0.737009	0.000200213	0.00695538	Up
5306	PITPNA	0.62277	0.000200658	0.00695538	Up
4783	NFIL3	0.668676	0.000205021	0.00705513	Up
115727	RASGRP4	0.720224	0.000211903	0.00708431	Up
79042	TSEN34	0.673296	0.00021223	0.00708431	Up
10313	RTN3	0.666299	0.000212367	0.00708431	Up
1441	CSF3R	0.639765	0.000210432	0.00708431	Up
8825	LIN7A	0.688142	0.000215451	0.00715115	Up
64180	DPEP3	0.666983	0.000218047	0.00721174	Up
84628	NTNG2	0.748237	0.000223341	0.00726734	Up
9647	PPM1F	0.653995	0.00022176	0.00726734	Up
8480	RAE1	0.654231	0.000225036	0.00727333	Up
5520	PPP2R2A	0.652458	0.000225349	0.00727333	Up
57520	HECW2	0.777653	0.000226823	0.00729575	Up
163732	CITED4	0.663155	0.000229243	0.00732326	Up
9778	KIAA0232	0.698989	0.000232382	0.00734828	Up
2539	G6PD	0.770402	0.000241709	0.00746033	Up
92162	TMEM88	0.708237	0.000242301	0.00746033	Up
5265	SERPINA1	0.626405	0.000238373	0.00746033	Up
6688	SPI1	0.66712	0.000244316	0.00749054	Up
126364	LRRC25	0.622677	0.000244883	0.00749054	Up
22898	DENND3	0.760728	0.000248637	0.00751802	Up
4311	MME	0.681269	0.000248153	0.00751802	Up
84905	ZNF341	0.612709	0.000248735	0.00751802	Up
51291	GMIP	0.738624	0.00025544	0.00761439	Up
5355	PLP2	0.701369	0.000254819	0.00761439	Up
64326	RFWD2	0.684579	0.000254716	0.00761439	Up
2050	EPHB4	0.598687	0.000255164	0.00761439	Up
4608	MYBPH	0.598107	0.000259087	0.00769858	Up
83716	CRISPLD2	0.719823	0.000266164	0.00785897	Up
6888	TALDO1	0.666633	0.000271342	0.00796613	Up
63874	ABHD4	0.69178	0.00027414	0.0080186	Up
10956	OS9	0.619639	0.000277005	0.00805206	Up
9261	MAPKAPK2	0.676538	0.000294591	0.00840663	Up
55723	ASF1B	0.611403	0.000301514	0.00852619	Up
116362	RBP7	0.671813	0.00030482	0.00857222	Up
6648	SOD2	0.634322	0.000304973	0.00857222	Up
6556	SLC11A1	0.712442	0.000307312	0.00859275	Up
9770	RASSF2	0.681253	0.000317009	0.00859275	Up
10409	BASP1	0.672401	0.000317262	0.00859275	Up
81	ACTN4	0.650517	0.000318556	0.00859275	Up
11240	PADI2	0.61565	0.000308994	0.00859275	Up
2180	ACSL1	0.605798	0.000309726	0.00859275	Up
9051	PSTPIP1	0.605146	0.000316521	0.00859275	Up
6580	SLC22A1	0.603927	0.000310067	0.00859275	Up
3475	IFRD1	0.664109	0.00032327	0.00864515	Up
10809	STARD10	0.651207	0.000330233	0.00878119	Up
51296	SLC15A3	0.635128	0.000332329	0.00881191	Up
953	ENTPD1	0.678362	0.000340525	0.0090037	Up
122953	JDP2	0.597517	0.000343364	0.00903906	Up
144423	GLT1D1	0.656714	0.000349639	0.00914141	Up
4600	MX2	0.618616	0.000358662	0.00931902	Up
5530	PPP3CA	0.608951	0.000359188	0.00931902	Up
226	ALDOA	0.600231	0.000360604	0.00931902	Up
6503	SLA	0.694318	0.000363449	0.00932023	Up
84961	FBXL20	0.667665	0.000367763	0.00940509	Up
1627	DBN1	0.621328	0.000374052	0.00953985	Up
8897	MTMR3	0.729646	0.000379615	0.00960323	Up
23149	FCHO1	0.617383	0.000387293	0.00961987	Up
51155	HN1	0.596971	0.000385552	0.00961987	Up
55647	RAB20	0.586037	0.000384765	0.00961987	Up
2314	FLII	0.62395	0.000389547	0.00962048	Up
81565	NDEL1	0.649693	0.000392742	0.00967385	Up
10221	TRIB1	0.623255	0.000393973	0.00967513	Up
10581	IFITM2	0.655071	0.000404192	0.00985217	Up
25855	BRMS1	0.574871	0.000407748	0.00988735	Up
80005	DOCK5	0.783919	0.000408894	0.00988952	Up
23218	NBEAL2	0.675345	0.000411362	0.00992358	Up
58191	CXCL16	0.655536	0.000421923	0.0100745	Up
79415	C17orf62	0.599339	0.000423731	0.0100919	Up
83463	MXD3	0.656926	0.000435916	0.0103035	Up
201294	UNC13D	0.59749	0.000445395	0.0104746	Up
2242	FES	0.607543	0.000447785	0.0105044	Up
4084	MXD1	0.630524	0.000457924	0.0106761	Up
6494	SIPA1	0.584483	0.000458526	0.0106761	Up
10057	ABCC5	0.602638	0.00046431	0.010784	Up
6799	SULT1A2	0.572479	0.000478773	0.0110377	Up
64748	LPPR2	0.847366	0.000481792	0.0110552	Up
80019	UBTD1	0.640366	0.000481891	0.0110552	Up
7706	TRIM25	0.782017	0.000485418	0.0110817	Up
146225	CMTM2	0.605466	0.000485307	0.0110817	Up
196883	ADCY4	0.813328	0.000487403	0.0111	Up
25949	SYF2	0.580435	0.000495274	0.0112518	Up
4607	MYBPC3	0.751913	0.000520529	0.0114078	Up
2870	GRK6	0.566388	0.000520545	0.0114078	Up
54518	APBB1IP	0.608103	0.00054049	0.0116298	Up
10312	TCIRG1	0.618799	0.000550487	0.0118178	Up
57333	RCN3	0.712027	0.000561413	0.0119839	Up
10553	HTATIP2	0.669726	0.000559664	0.0119839	Up
27284	SULT1B1	0.62886	0.000562065	0.0119839	Up
3460	IFNGR2	0.669559	0.000565231	0.012024	Up
79663	HSPBAP1	0.635288	0.000570551	0.0121097	Up
7099	TLR4	0.684839	0.000581164	0.012307	Up
728	C5AR1	0.601765	0.000588264	0.0124292	Up
133	ADM	0.577092	0.000594057	0.0125013	Up
9704	DHX34	0.612789	0.000597414	0.0125376	Up
79065	ATG9A	0.617698	0.000600697	0.0125784	Up
5829	PXN	0.592479	0.00060287	0.0125957	Up
2548	GAA	0.580418	0.000604761	0.012607	Up
4802	NFYC	0.614735	0.000607313	0.0126321	Up
338339	CLEC4D	0.713906	0.000615729	0.0127505	Up
9332	CD163	0.603996	0.00062331	0.0128506	Up
2850	GPR27	0.580356	0.000626632	0.0128907	Up
7056	THBD	0.621623	0.000631195	0.0129278	Up
842	CASP9	0.617455	0.00063608	0.012971	Up
9960	USP3	0.732442	0.000637891	0.0129797	Up
3705	ITPK1	0.595185	0.000644742	0.013046	Up
23550	PSD4	0.575467	0.000645933	0.013046	Up
79932	KIAA0319L	0.708454	0.000648558	0.0130548	Up
1263	PLK3	0.574896	0.000654113	0.0131361	Up
4851	NOTCH1	0.583589	0.000670635	0.0133273	Up
240	ALOX5	0.681396	0.000677404	0.0134049	Up
25865	PRKD2	0.578236	0.000676751	0.0134049	Up
10970	CKAP4	0.672472	0.000686104	0.0135484	Up
94120	SYTL3	0.624015	0.000690924	0.0136148	Up
9885	OSBPL2	0.62455	0.000695223	0.0136421	Up
200186	CRTC2	0.574176	0.000701388	0.0137056	Up
11025	LILRB3	0.686684	0.000705186	0.0137166	Up
353514	LILRA5	0.594233	0.000707954	0.0137166	Up
9021	SOCS3	0.579963	0.000709279	0.0137166	Up
51311	TLR8	0.606085	0.000712655	0.0137535	Up
6667	SP1	0.600989	0.000718153	0.0137744	Up
60675	PROK2	0.563861	0.000724062	0.0138311	Up
23528	ZNF281	0.666063	0.000731865	0.0139233	Up
1604	CD55	0.581885	0.000738223	0.013952	Up
6778	STAT6	0.565649	0.000738088	0.013952	Up
9218	VAPA	0.554809	0.000738979	0.013952	Up
10451	VAV3	0.632491	0.00075074	0.0141103	Up
22856	CHSY1	0.58858	0.000750075	0.0141103	Up
56850	GRIPAP1	0.595974	0.000757503	0.0141752	Up
23564	DDAH2	0.591477	0.000758732	0.0141752	Up
1545	CYP1B1	0.559553	0.000758737	0.0141752	Up
5013	OTX1	0.60332	0.000763511	0.014236	Up
2289	FKBP5	0.878915	0.000766761	0.0142682	Up
4580	MTX1	0.651919	0.000769806	0.0142964	Up
7156	TOP3A	0.586684	0.000771689	0.014303	Up
3034	HAL	0.562101	0.000776744	0.0143399	Up
93664	CADPS2	0.538965	0.000776367	0.0143399	Up
9454	HOMER3	0.557183	0.000780508	0.014381	Up
57533	TBC1D14	0.646791	0.000789709	0.0144926	Up
10645	CAMKK2	0.638948	0.000793022	0.0144974	Up
57162	PELI1	0.621772	0.000800995	0.0145579	Up
56666	PANX2	0.596269	0.000827476	0.014981	Up
10628	TXNIP	0.584021	0.000847853	0.0152908	Up
64098	PARVG	0.545628	0.000854761	0.0153857	Up
60685	ZFAND3	0.65353	0.000861462	0.0154765	Up
80271	ITPKC	0.561726	0.00086704	0.0155469	Up
80325	ABTB1	0.608752	0.000872383	0.0155741	Up
6450	SH3BGR	0.536527	0.000873546	0.0155741	Up
11252	PACSIN2	0.567842	0.000882387	0.015672	Up
25798	BRI3	0.641542	0.000891638	0.0157511	Up
101	ADAM8	0.627425	0.000891889	0.0157511	Up
57161	PELI2	0.684092	0.000896289	0.0157693	Up
535	ATP6V0A1	0.598571	0.000894658	0.0157693	Up
1509	CTSD	0.549128	0.00090234	0.015846	Up
1593	CYP27A1	0.544922	0.00091607	0.0160269	Up
9577	BRE	0.547783	0.000918279	0.0160356	Up
8694	DGAT1	0.605455	0.000925514	0.0161319	Up
10287	RGS19	0.616762	0.000941811	0.0163854	Up
84106	PRAM1	0.635642	0.000947555	0.0164548	Up
3614	IMPDH1	0.560377	0.000965313	0.0166703	Up
3340	NDST1	0.680104	0.000974601	0.0167689	Up
3084	NRG1	0.547985	0.00098995	0.0170017	Up
8439	NSMAF	0.63953	0.000997887	0.0170831	Up
2319	FLOT2	0.58706	0.00100246	0.0171223	Up
2588	GALNS	0.550332	0.00101449	0.0172334	Up
1362	CPD	0.638221	0.00104662	0.0176533	Up
4043	LRPAP1	0.578627	0.00104686	0.0176533	Up
2885	GRB2	0.565004	0.00104427	0.0176533	Up
79670	ZCCHC6	0.605407	0.00105289	0.017693	Up
85464	SSH2	0.650389	0.00105535	0.0177026	Up
306	ANXA3	0.557008	0.00106099	0.0177433	Up
64333	ARHGAP9	0.570253	0.00107297	0.0178803	Up
23401	FRAT2	0.565746	0.00107933	0.0179123	Up
23643	LY96	0.588877	0.0010867	0.0179709	Up
8993	PGLYRP1	0.635517	0.00109092	0.0180089	Up
27180	SIGLEC9	0.556465	0.00110049	0.0180395	Up
3148	HMGB2	0.72583	0.00111288	0.0181474	Up
58472	SQRDL	0.566519	0.0011128	0.0181474	Up
4615	MYD88	0.630769	0.00113161	0.0183932	Up
84925	DIRC2	0.651496	0.00113732	0.0184494	Up
162989	DEDD2	0.565598	0.00114288	0.0184694	Up
120425	AMICA1	0.538548	0.00114645	0.0184694	Up
4814	NINJ1	0.572538	0.00116521	0.0186115	Up
79153	GDPD3	0.582943	0.00117012	0.0186581	Up
79627	OGFRL1	0.605336	0.00117873	0.0186998	Up
26020	LRP10	0.600681	0.00117849	0.0186998	Up
6548	SLC9A1	0.559926	0.00118394	0.0187508	Up
9654	TTLL4	0.564386	0.00118733	0.0187727	Up
5514	PPP1R10	0.604842	0.00120428	0.0189863	Up
3985	LIMK2	0.595467	0.0012049	0.0189863	Up
51	ACOX1	0.57396	0.00120937	0.0190055	Up
57658	CALCOCO1	0.571634	0.00121186	0.0190055	Up
124599	CD300LB	0.555407	0.00121553	0.0190257	Up
6402	SELL	0.565488	0.00123526	0.0192144	Up
9989	PPP4R1	0.563233	0.00123471	0.0192144	Up
50855	PARD6A	0.520851	0.00124814	0.0193101	Up
409	ARRB2	0.54387	0.00125911	0.0194477	Up
65220	NADK	0.58838	0.00126455	0.0194996	Up
23601	CLEC5A	0.562985	0.00126715	0.0195074	Up
4210	MEFV	0.540855	0.00127517	0.0195986	Up
55841	WWC3	0.579346	0.00127952	0.0196332	Up
55288	RHOT1	0.677698	0.00129592	0.019766	Up
8560	DEGS1	0.531232	0.00130305	0.0198318	Up
27439	CECR6	0.543865	0.00130899	0.0198898	Up
2124	EVI2B	0.572885	0.00135449	0.0204155	Up
79689	STEAP4	0.564903	0.00136885	0.0205938	Up
146712	B3GNTL1	0.617498	0.00138988	0.0207816	Up
94097	SFXN5	0.582017	0.00140002	0.0208434	Up
8837	CFLAR	0.641011	0.00141234	0.0209498	Up
55593	OTUD5	0.546953	0.00141456	0.0209498	Up
221692	PHACTR1	0.54572	0.00143336	0.0211375	Up
5603	MAPK13	0.576746	0.00143808	0.0211594	Up
3107	HLA-C	0.511482	0.00144556	0.0211594	Up
9755	TBKBP1	0.550637	0.00147694	0.0214661	Up
11275	KLHL2	0.610531	0.00148206	0.0215071	Up
23604	DAPK2	0.66152	0.00150529	0.0217767	Up
83999	KREMEN1	0.5353	0.00151277	0.0218512	Up
3635	INPP5D	0.552791	0.00153127	0.0220503	Up
5209	PFKFB3	0.572296	0.00157723	0.0225733	Up
2011	MARK2	0.536071	0.00157635	0.0225733	Up
10533	ATG7	0.581627	0.0015933	0.0227001	Up
26037	SIPA1L1	0.64445	0.00161307	0.022911	Up
114785	MBD6	0.607219	0.0016254	0.0229815	Up
29916	SNX11	0.595136	0.00169434	0.0238482	Up
7305	TYROBP	0.727228	0.00172249	0.0240741	Up
54899	PXK	0.583096	0.00172325	0.0240741	Up
9856	KIAA0319	0.533577	0.00171915	0.0240741	Up
50486	G0S2	0.500953	0.00174124	0.0241811	Up
3920	LAMP2	0.605352	0.00176425	0.024392	Up
5899	RALB	0.657179	0.00176698	0.0243937	Up
4055	LTBR	0.527833	0.00177147	0.024396	Up
10610	ST6GALNAC2	0.625881	0.00179063	0.0245752	Up
5045	FURIN	0.547761	0.0017938	0.0245826	Up
183	AGT	0.501716	0.00181094	0.0246014	Up
9887	SMG7	0.586525	0.00181898	0.0246391	Up
339122	RAB43	0.551422	0.00181801	0.0246391	Up
433	ASGR2	0.522303	0.00183024	0.0246845	Up
80331	DNAJC5	0.604175	0.00183589	0.0247251	Up
9990	SLC12A6	0.520359	0.00185356	0.0248558	Up
4482	MSRA	0.594204	0.00186406	0.0249607	Up
10948	STARD3	0.527762	0.00186783	0.0249754	Up
6813	STXBP2	0.544407	0.00187323	0.0249765	Up
57410	SCYL1	0.519213	0.00191635	0.0253459	Up
55147	RBM23	0.619158	0.00192061	0.0253554	Up
7542	ZFPL1	0.538702	0.00194427	0.0255954	Up
79720	VPS37B	0.535388	0.00198461	0.026019	Up
25921	ZDHHC5	0.522715	0.00199032	0.0260552	Up
3632	INPP5A	0.594884	0.00201997	0.0262424	Up
54432	YIPF1	0.599161	0.00206152	0.0265417	Up
2896	GRN	0.512887	0.00207059	0.0266219	Up
51192	CKLF	0.583876	0.00207855	0.0266774	Up
6277	S100A6	0.549112	0.00208655	0.0267169	Up
51547	SIRT7	0.51539	0.00210081	0.0268261	Up
1820	ARID3A	0.577862	0.00215261	0.0273755	Up
27141	CIDEB	0.53728	0.00215996	0.0274318	Up
84255	SLC37A3	0.650296	0.00217284	0.0275527	Up
473	RERE	0.58137	0.00219371	0.0276727	Up
56996	SLC12A9	0.515357	0.00219162	0.0276727	Up
7454	WAS	0.613495	0.00220756	0.0277725	Up
369	ARAF	0.496342	0.00222214	0.0278436	Up
3566	IL4R	0.510678	0.00222839	0.0278474	Up
254170	FBXO33	0.532917	0.00226686	0.0282152	Up
6840	SVIL	0.599919	0.00229149	0.028296	Up
9619	ABCG1	0.530618	0.0022897	0.028296	Up
4709	NDUFB3	0.520315	0.00228396	0.028296	Up
10522	DEAF1	0.488083	0.00229142	0.028296	Up
9334	B4GALT5	0.655063	0.00230732	0.0284539	Up
23001	WDFY3	0.566267	0.00232885	0.0285663	Up
2077	ERF	0.51495	0.00233551	0.0285756	Up
84986	ARHGAP19	0.604929	0.00236877	0.0287469	Up
604	BCL6	0.582557	0.00235854	0.0287469	Up
2217	FCGRT	0.515444	0.00237986	0.0287469	Up
8938	BAIAP3	0.490281	0.00236897	0.0287469	Up
3684	ITGAM	0.600967	0.00239852	0.0288609	Up
26996	GPR160	0.577685	0.00240996	0.0288609	Up
29855	UBN1	0.527513	0.00241124	0.0288609	Up
5256	PHKA2	0.536614	0.00242005	0.0288924	Up
10335	MRVI1	0.520971	0.00241856	0.0288924	Up
11243	PMF1	0.523878	0.00245924	0.0292283	Up
103	ADAR	0.500534	0.00246068	0.0292283	Up
1785	DNM2	0.553324	0.00247023	0.0293046	Up
9726	ZNF646	0.558899	0.00249918	0.0295731	Up
116369	SLC26A8	0.549845	0.0025423	0.0299517	Up
2185	PTK2B	0.513252	0.00257042	0.0300739	Up
6817	SULT1A1	0.49385	0.00256425	0.0300739	Up
23381	SMG5	0.486228	0.00256794	0.0300739	Up
3337	DNAJB1	0.481031	0.0025614	0.0300739	Up
10487	CAP1	0.50123	0.00260192	0.030359	Up
4835	NQO2	0.510889	0.00262933	0.0305166	Up
6484	ST3GAL4	0.527458	0.00264587	0.0306502	Up
6850	SYK	0.511652	0.00265277	0.0306922	Up
3936	LCP1	0.597542	0.0026718	0.0308339	Up
83596	BCL2L12	0.486144	0.0026749	0.0308339	Up
79845	RNF122	0.514063	0.00269053	0.030862	Up
2355	FOSL2	0.518952	0.00270355	0.0309355	Up
9658	ZNF516	0.547264	0.00271071	0.0309795	Up
7086	TKT	0.508748	0.00272597	0.0311159	Up
57053	CHRNA10	0.564962	0.00273787	0.031172	Up
55654	TMEM127	0.526782	0.0027647	0.0313668	Up
54961	SSH3	0.53309	0.00278906	0.0316049	Up
11341	SCRG1	0.477491	0.00280466	0.0317065	Up
5058	PAK1	0.566699	0.00286055	0.0321811	Up
11214	AKAP13	0.549271	0.00289112	0.0324471	Up
51271	UBAP1	0.510406	0.00294045	0.0329218	Up
10245	TIMM17B	0.492501	0.00295698	0.0329884	Up
23462	HEY1	0.512215	0.00302704	0.0334117	Up
26873	OPLAH	0.516906	0.00305711	0.0336705	Up
6777	STAT5B	0.503974	0.00307581	0.0336864	Up
313	AOAH	0.489785	0.00307673	0.0336864	Up
10318	TNIP1	0.480605	0.00310418	0.0338362	Up
57460	PPM1H	0.476292	0.00310527	0.0338362	Up
55191	NADSYN1	0.49995	0.00312574	0.0340197	Up
4849	CNOT3	0.571463	0.00313704	0.0340635	Up
10928	RALBP1	0.551688	0.00316036	0.0341993	Up
66035	SLC2A11	0.505543	0.00317514	0.0343179	Up
10421	CD2BP2	0.486962	0.0031832	0.0343653	Up
249	ALPL	0.495161	0.00323884	0.0348454	Up
6573	SLC19A1	0.569349	0.00327486	0.0351194	Up
29959	NRBP1	0.502914	0.00327951	0.0351215	Up
126014	OSCAR	0.562487	0.00328667	0.0351512	Up
81609	SNX27	0.538708	0.00328979	0.0351512	Up
22921	MSRB2	0.567734	0.00333351	0.0354161	Up
963	CD53	0.508575	0.00338745	0.0358266	Up
9555	H2AFY	0.501167	0.00341067	0.0360315	Up
9150	CTDP1	0.527119	0.00347072	0.0365421	Up
5062	PAK2	0.474058	0.00361809	0.0374616	Up
79660	PPP1R3B	0.492057	0.00364664	0.0376323	Up
2919	CXCL1	0.541805	0.00365313	0.0376578	Up
6483	ST3GAL2	0.508691	0.00366516	0.0377402	Up
929	CD14	0.4709	0.00370854	0.0380412	Up
822	CAPG	0.476135	0.00371473	0.0380414	Up
7286	TUFT1	0.49221	0.00372487	0.0381036	Up
5580	PRKCD	0.499989	0.00374062	0.0382229	Up
9260	PDLIM7	0.654215	0.00379901	0.0384732	Up
4117	MAK	0.510075	0.00379051	0.0384732	Up
5523	PPP2R3A	0.480749	0.00377357	0.0384732	Up
1000	CDH2	0.476813	0.00385851	0.0388759	Up
25822	DNAJB5	0.492213	0.00387089	0.0389586	Up
5777	PTPN6	0.495477	0.00387625	0.0389602	Up
219931	TPCN2	0.533765	0.00394423	0.0393041	Up
6256	RXRA	0.497408	0.00393774	0.0393041	Up
8819	SAP30	0.47716	0.00394721	0.0393041	Up
4001	LMNB1	0.479598	0.00395203	0.0393103	Up
57563	KLHL8	0.605262	0.00403993	0.0400145	Up
2057	EPOR	0.495789	0.0040527	0.0400986	Up
51195	RAPGEFL1	0.529033	0.00413776	0.0406395	Up
2664	GDI1	0.51332	0.00416834	0.0408114	Up
1230	CCR1	0.497271	0.00417939	0.0408342	Up
137835	TMEM71	0.489749	0.00417827	0.0408342	Up
8609	KLF7	0.464588	0.00420233	0.0409459	Up
79155	TNIP2	0.462302	0.00433476	0.0419146	Up
11213	IRAK3	0.648667	0.00438722	0.0421467	Up
8408	ULK1	0.545949	0.00438445	0.0421467	Up
57649	PHF12	0.609463	0.0044671	0.0427964	Up
3765	KCNJ9	0.454066	0.00449115	0.0429389	Up
7170	TPM3	0.466628	0.00451873	0.0430706	Up
79937	CNTNAP3	0.501248	0.00456105	0.0433335	Up
7273	TTN	0.454398	0.00455872	0.0433335	Up
55784	MCTP2	0.516228	0.00460434	0.0435319	Up
7296	TXNRD1	0.51202	0.00467328	0.044006	Up
55819	RNF130	0.472308	0.00467162	0.044006	Up
5880	RAC2	0.475488	0.00473024	0.0443638	Up
51279	C1RL	0.580333	0.00475509	0.0445149	Up
79957	PAQR6	0.471447	0.00477947	0.0446129	Up
7136	TNNI2	0.518944	0.00482799	0.0449204	Up
9094	UNC119	0.535691	0.00486967	0.0450947	Up
26148	C10orf12	0.498498	0.00487562	0.0450947	Up
23670	TMEM2	0.461452	0.00496673	0.0458015	Up
715	C1R	0.44603	0.00498936	0.0458747	Up
80774	LIMD2	0.453375	0.00503434	0.0461523	Up
54807	ZNF586	0.489743	0.00506033	0.0462998	Up
5863	RGL2	0.494544	0.00506809	0.0463107	Up
115548	FCHO2	0.45813	0.00507742	0.0463203	Up
3059	HCLS1	0.5025	0.00510782	0.046507	Up
57568	SIPA1L2	0.628318	0.00516168	0.0467699	Up
27429	HTRA2	0.477085	0.00522965	0.0471676	Up
10673	TNFSF13B	0.472551	0.00522875	0.0471676	Up
23510	KCTD2	0.456989	0.00521641	0.0471676	Up
4051	CYP4F3	0.543586	0.00529794	0.0474998	Up
4817	NIT1	0.455296	0.00529754	0.0474998	Up
83931	STK40	0.445476	0.00530498	0.0474998	Up
3930	LBR	0.519106	0.00537934	0.0480903	Up
283349	RASSF3	0.508044	0.00542077	0.0482621	Up
26472	PPP1R14B	0.468724	0.00541718	0.0482621	Up
6827	SUPT4H1	0.582651	0.00561807	0.0497024	Up
7133	TNFRSF1B	0.460375	0.00562499	0.0497166	Up
29108	PYCARD	0.465887	0.00563784	0.0497832	Up
4928	NUP98	0.546216	0.00565507	0.0498883	Up

## Sheet: down
ID	Symbol	Combined.ES	P.Value	FDR	UpDown
54438	GFOD1	-0.857873	2.85087e-07	0.000444736	Down
81537	SGPP1	-0.925693	4.02385e-07	0.000538047	Down
356	FASLG	-0.898565	4.97278e-07	0.000544713	Down
130814	PQLC3	-0.888673	5.23762e-07	0.000544713	Down
22836	RHOBTB3	-0.763445	3.04639e-06	0.00118809	Down
3560	IL2RB	-0.89099	3.60464e-06	0.00122736	Down
1524	CX3CR1	-0.85405	4.19e-06	0.00126511	Down
9788	MTSS1	-0.81862	4.15933e-06	0.00126511	Down
962	CD48	-0.925369	4.83499e-06	0.00141423	Down
51699	VPS29	-0.772616	5.01595e-06	0.0014227	Down
2643	GCH1	-0.753482	5.58943e-06	0.00146819	Down
144348	ZNF664	-0.934522	6.53385e-06	0.00146922	Down
1075	CTSC	-0.742531	6.9066e-06	0.00146922	Down
3638	INSIG1	-0.777906	8.17564e-06	0.00153163	Down
55344	PLCXD1	-0.753288	8.23692e-06	0.00153163	Down
22920	KIFAP3	-0.767573	1.0783e-05	0.00183506	Down
224	ALDH3A2	-0.754358	1.23484e-05	0.0019045	Down
50808	AK3	-0.751745	1.21343e-05	0.0019045	Down
11183	MAP4K5	-0.733868	1.24118e-05	0.0019045	Down
760	CA2	-0.712197	1.21393e-05	0.0019045	Down
11340	EXOSC8	-0.987837	1.45555e-05	0.00206423	Down
2108	ETFA	-0.835402	1.65058e-05	0.00219105	Down
64420	SUSD1	-0.715807	1.67649e-05	0.00219105	Down
27109	ATP5S	-0.729968	1.82415e-05	0.00233891	Down
339448	C1orf174	-0.73607	1.94996e-05	0.00237666	Down
56890	MDM1	-0.701075	2.07596e-05	0.00245962	Down
57493	HEG1	-0.741203	2.16516e-05	0.00251153	Down
80205	CHD9	-0.734107	2.17344e-05	0.00251153	Down
22875	ENPP4	-0.784317	2.20846e-05	0.00252088	Down
3001	GZMA	-0.845597	2.34152e-05	0.00260912	Down
3820	KLRB1	-0.779383	2.69931e-05	0.00274625	Down
10219	KLRG1	-0.812865	3.08166e-05	0.0029433	Down
54880	BCOR	-0.690843	3.18328e-05	0.00297955	Down
54888	NSUN2	-0.765867	3.25242e-05	0.00298458	Down
79752	ZFAND1	-0.698323	3.42802e-05	0.00304886	Down
55863	TMEM126B	-0.685652	3.53159e-05	0.00304886	Down
3987	LIMS1	-0.670833	3.68078e-05	0.00304886	Down
7511	XPNPEP1	-0.756577	3.72468e-05	0.00305816	Down
79158	GNPTAB	-0.781505	3.81439e-05	0.00310458	Down
51316	PLAC8	-0.757304	4.0504e-05	0.0032222	Down
84108	PCGF6	-0.6861	4.31317e-05	0.00328221	Down
221188	GPR114	-0.732397	4.58425e-05	0.00332426	Down
8204	NRIP1	-0.679278	4.51334e-05	0.00332426	Down
9188	DDX21	-0.821302	4.7058e-05	0.00333684	Down
11126	CD160	-0.734267	5.14939e-05	0.00341887	Down
57823	SLAMF7	-0.674635	4.91304e-05	0.00341887	Down
10059	DNM1L	-0.673632	4.94039e-05	0.00341887	Down
9570	GOSR2	-0.661355	5.08613e-05	0.00341887	Down
9510	ADAMTS1	-0.671477	5.47427e-05	0.00355827	Down
7419	VDAC3	-0.783828	6.12011e-05	0.00376211	Down
83892	KCTD10	-0.654997	7.03299e-05	0.00407278	Down
154	ADRB2	-0.680013	7.42636e-05	0.0041874	Down
7533	YWHAH	-0.6952	7.83225e-05	0.00434229	Down
928	CD9	-0.646665	8.7138e-05	0.00462779	Down
9917	FAM20B	-0.661617	9.09286e-05	0.00469928	Down
5701	PSMC2	-0.719145	9.76036e-05	0.00491166	Down
5935	RBM3	-0.634336	0.000103996	0.00512319	Down
4724	NDUFS4	-0.687318	0.00010829	0.00522471	Down
11215	AKAP11	-0.653839	0.000106703	0.00522471	Down
3676	ITGA4	-0.629166	0.000107802	0.00522471	Down
8065	CUL5	-0.652654	0.000109461	0.00525413	Down
5051	PAFAH2	-0.642314	0.000110105	0.00525808	Down
2841	GPR18	-0.779847	0.000113883	0.00536846	Down
132789	GNPDA2	-0.657285	0.00011684	0.00541398	Down
9804	TOMM20	-0.759199	0.000122673	0.00552846	Down
52	ACP1	-0.737533	0.000122855	0.00552846	Down
86	ACTL6A	-0.675071	0.000127195	0.00558943	Down
10857	PGRMC1	-0.651336	0.000126274	0.00558943	Down
23443	SLC35A3	-0.655415	0.000133419	0.00563427	Down
7294	TXK	-0.652097	0.000131701	0.00563427	Down
4602	MYB	-0.618111	0.000130522	0.00563427	Down
7570	ZNF22	-0.71998	0.000138535	0.00566237	Down
84899	TMTC4	-0.626699	0.000137146	0.00566237	Down
5686	PSMA5	-0.645677	0.000141195	0.00572114	Down
57406	ABHD6	-0.660624	0.000146905	0.00582638	Down
3955	LFNG	-0.760702	0.000147579	0.00582842	Down
10314	LANCL1	-0.747784	0.000149169	0.00584147	Down
11244	ZHX1	-0.621278	0.000151984	0.00590278	Down
51185	CRBN	-0.641927	0.000154298	0.00594334	Down
801	CALM1	-0.750889	0.000157982	0.00603654	Down
9446	GSTO1	-0.678286	0.000164559	0.00623593	Down
11137	PWP1	-0.803517	0.000165982	0.00626447	Down
5636	PRPSAP2	-0.713232	0.00017483	0.00653043	Down
51538	ZCCHC17	-0.612456	0.000177644	0.00653043	Down
8892	EIF2B2	-0.62302	0.000182489	0.00667226	Down
58475	MS4A7	-0.740658	0.000186056	0.00672388	Down
23360	FNBP4	-0.679326	0.000189306	0.00679983	Down
54927	CHCHD3	-0.669867	0.0001944	0.00689237	Down
961	CD47	-0.725586	0.000195402	0.00690175	Down
51433	ANAPC5	-0.827999	0.0001964	0.00691091	Down
3490	IGFBP7	-0.60361	0.000197909	0.00693792	Down
8697	CDC23	-0.631055	0.000200764	0.00695538	Down
6009	RHEB	-0.601029	0.000201379	0.00695538	Down
5876	RABGGTB	-0.638269	0.000206146	0.00706785	Down
23175	LPIN1	-0.741365	0.00020767	0.00708431	Down
4700	NDUFA6	-0.679847	0.000208941	0.00708431	Down
23531	MMD	-0.632339	0.000211283	0.00708431	Down
64801	ARV1	-0.61977	0.000212681	0.00708431	Down
5716	PSMD10	-0.604488	0.000218829	0.00721212	Down
168537	GIMAP7	-0.751774	0.00022361	0.00726734	Down
5911	RAP2A	-0.707981	0.000222792	0.00726734	Down
5436	POLR2G	-0.700286	0.000231193	0.00734828	Down
6748	SSR4	-0.680867	0.000232334	0.00734828	Down
23471	TRAM1	-0.725775	0.000234693	0.00737157	Down
81027	TUBB1	-0.60271	0.000234191	0.00737157	Down
54900	LAX1	-0.66843	0.00024131	0.00746033	Down
79023	NUP37	-0.626504	0.000248994	0.00751802	Down
10694	CCT8	-0.691126	0.000264945	0.00784772	Down
8939	FUBP3	-0.707065	0.000271495	0.00796613	Down
39	ACAT2	-0.668279	0.000276505	0.00805206	Down
9697	TRAM2	-0.594242	0.000279704	0.00810534	Down
5729	PTGDR	-0.622901	0.000281074	0.00811992	Down
4818	NKG7	-0.679536	0.000285631	0.00822616	Down
54107	POLE3	-0.722909	0.000290606	0.00831827	Down
708	C1QBP	-0.700628	0.000290105	0.00831827	Down
5955	RCN2	-0.753469	0.000299524	0.00849559	Down
3824	KLRD1	-0.637228	0.000298987	0.00849559	Down
7342	UBP1	-0.632327	0.00031587	0.00859275	Down
5684	PSMA3	-0.616586	0.000310786	0.00859275	Down
26036	ZNF451	-0.603379	0.000312724	0.00859275	Down
950	SCARB2	-0.596791	0.000318221	0.00859275	Down
8436	SDPR	-0.587193	0.000313168	0.00859275	Down
60496	AASDHPPT	-0.584726	0.000315436	0.00859275	Down
84946	LTV1	-0.638836	0.000319943	0.00860537	Down
4092	SMAD7	-0.616398	0.000322909	0.00864515	Down
11222	MRPL3	-0.762841	0.000330059	0.00878119	Down
23530	NNT	-0.592217	0.000343793	0.00903906	Down
864	RUNX3	-0.673124	0.000348814	0.00914141	Down
9698	PUM1	-0.641369	0.000361314	0.00931902	Down
79139	DERL1	-0.593983	0.000361411	0.00931902	Down
10449	ACAA2	-0.660534	0.000363178	0.00932023	Down
9404	LPXN	-0.789022	0.000378246	0.00959453	Down
285268	ZNF621	-0.648421	0.000377531	0.00959453	Down
10971	YWHAQ	-0.800082	0.000388339	0.00961987	Down
4548	MTR	-0.626991	0.000387688	0.00961987	Down
10198	MPHOSPH9	-0.622487	0.00038696	0.00961987	Down
51348	KLRF1	-0.596604	0.000388495	0.00961987	Down
51015	ISOC1	-0.569594	0.000386425	0.00961987	Down
54460	MRPS21	-0.823207	0.000394861	0.00967513	Down
134430	WDR36	-0.618341	0.000401995	0.00982422	Down
154075	SAMD3	-0.64675	0.000405526	0.00985903	Down
2976	GTF3C2	-0.618388	0.0004176	0.0100224	Down
5160	PDHA1	-0.5924	0.000417115	0.0100224	Down
55272	IMP3	-0.845285	0.000419109	0.0100329	Down
54602	NDFIP2	-0.57804	0.00042992	0.0101875	Down
3336	HSPE1	-0.870476	0.00044396	0.0104672	Down
6399	TRAPPC2	-0.586929	0.000455447	0.0106575	Down
10063	COX17	-0.59404	0.000471021	0.0109128	Down
6166	RPL36AL	-0.665993	0.000473837	0.0109509	Down
29074	MRPL18	-0.674632	0.000503182	0.0113866	Down
64764	CREB3L2	-0.584568	0.000503638	0.0113866	Down
57122	NUP107	-0.62671	0.000505421	0.0113994	Down
25926	NOL11	-0.726285	0.000509247	0.0114078	Down
4124	MAN2A1	-0.676039	0.00052041	0.0114078	Down
8869	ST3GAL5	-0.668924	0.00052164	0.0114078	Down
8445	DYRK2	-0.654957	0.000513853	0.0114078	Down
389	RHOC	-0.651246	0.000517615	0.0114078	Down
23173	METAP1	-0.641656	0.000517104	0.0114078	Down
23301	EHBP1	-0.609351	0.000517244	0.0114078	Down
34	ACADM	-0.595812	0.000520323	0.0114078	Down
1847	DUSP5	-0.572931	0.000516181	0.0114078	Down
8099	CDK2AP1	-0.560877	0.000510232	0.0114078	Down
4673	NAP1L1	-0.691593	0.000525098	0.0114375	Down
25994	HIGD1A	-0.560718	0.000525439	0.0114375	Down
5197	PF4V1	-0.558885	0.000527012	0.0114451	Down
90407	TMEM41A	-0.600959	0.000529416	0.0114707	Down
23545	ATP6V0A2	-0.55623	0.000532543	0.0115118	Down
23171	GPD1L	-0.635812	0.000533964	0.0115159	Down
2982	GUCY1A3	-0.550216	0.000594345	0.0125013	Down
10015	PDCD6IP	-0.562899	0.000609544	0.0126504	Down
55170	PRMT6	-0.598485	0.000620096	0.0128126	Down
9638	FEZ1	-0.566904	0.000630656	0.0129278	Down
3627	CXCL10	-0.565384	0.00063267	0.0129297	Down
115361	GBP4	-0.565547	0.000641432	0.0130234	Down
388228	SBK1	-0.643237	0.000646725	0.013046	Down
79961	DENND2D	-0.621251	0.000655404	0.0131361	Down
9240	PNMA1	-0.601575	0.000659829	0.0131808	Down
27347	STK39	-0.591643	0.000660446	0.0131808	Down
5473	PPBP	-0.546088	0.000666635	0.013276	Down
5326	PLAGL2	-0.555148	0.000694186	0.0136421	Down
5993	RFX5	-0.830102	0.000698278	0.0136734	Down
7337	UBE3A	-0.598057	0.000708454	0.0137166	Down
57092	PCNP	-0.573456	0.000707586	0.0137166	Down
2005	ELK4	-0.541424	0.00071494	0.0137692	Down
84693	MCEE	-0.563775	0.000717044	0.0137744	Down
10026	PIGK	-0.544957	0.000721412	0.0138086	Down
26271	FBXO5	-0.550344	0.000726636	0.013852	Down
64983	MRPL32	-0.580734	0.000739335	0.013952	Down
2079	ERH	-0.772324	0.000782664	0.0143924	Down
54545	MTMR12	-0.57063	0.000791211	0.0144926	Down
1967	EIF2B1	-0.641084	0.000799526	0.0145579	Down
80833	APOL3	-0.596773	0.000798259	0.0145579	Down
26586	CKAP2	-0.552508	0.000845767	0.0152826	Down
1178	CLC	-0.592726	0.000869178	0.0155555	Down
149628	PYHIN1	-0.597334	0.000876059	0.0155892	Down
5281	PIGF	-0.542666	0.000890478	0.0157511	Down
55619	DOCK10	-0.759074	0.00090708	0.0158994	Down
5627	PROS1	-0.528929	0.000952877	0.0165165	Down
8328	GFI1B	-0.535338	0.000960882	0.0166245	Down
65979	PHACTR4	-0.551587	0.000971905	0.0167533	Down
6352	CCL5	-0.626902	0.0010142	0.0172334	Down
51633	OTUD6B	-0.54898	0.00102393	0.0173623	Down
6619	SNAPC3	-0.541334	0.00104864	0.0176533	Down
161742	SPRED1	-0.541853	0.00106157	0.0177433	Down
11059	WWP1	-0.601219	0.0010755	0.0178803	Down
50650	ARHGEF3	-0.593991	0.00107499	0.0178803	Down
29919	C18orf8	-0.549211	0.00108522	0.0179709	Down
54726	OTUD4	-0.536018	0.001093	0.0180114	Down
51138	COPS4	-0.576991	0.00109853	0.0180389	Down
5742	PTGS1	-0.531034	0.00109779	0.0180389	Down
113174	SAAL1	-0.620613	0.00110824	0.0181348	Down
54941	RNF125	-0.575228	0.00113189	0.0183932	Down
115509	ZNF689	-0.632024	0.00114162	0.0184694	Down
54014	BRWD1	-0.538588	0.00114574	0.0184694	Down
9805	SCRN1	-0.548282	0.00116386	0.0186115	Down
26136	TES	-0.523628	0.00116507	0.0186115	Down
6741	SSB	-0.639025	0.00117565	0.0186998	Down
58516	FAM60A	-0.651739	0.00121221	0.0190055	Down
292	SLC25A5	-0.619021	0.00123579	0.0192144	Down
1182	CLCN3	-0.524728	0.00123186	0.0192144	Down
6193	RPS5	-0.794287	0.00124357	0.0192711	Down
60491	NIF3L1	-0.598734	0.00129661	0.019766	Down
56897	WRNIP1	-0.52853	0.00129322	0.019766	Down
51377	UCHL5	-0.527083	0.0013425	0.0203002	Down
2149	F2R	-0.534192	0.00135388	0.0204155	Down
51266	CLEC1B	-0.510569	0.00137072	0.0205938	Down
6502	SKP2	-0.536805	0.00137925	0.0206557	Down
55748	CNDP2	-0.595977	0.00140069	0.0208434	Down
3458	IFNG	-0.540235	0.0013965	0.0208434	Down
9533	POLR1C	-0.563504	0.00140654	0.0208972	Down
122809	SOCS4	-0.531263	0.00142258	0.0210352	Down
3674	ITGA2B	-0.530152	0.00143401	0.0211375	Down
25963	TMEM87A	-0.541599	0.00144301	0.0211594	Down
25898	RCHY1	-0.508894	0.00144405	0.0211594	Down
83699	SH3BGRL2	-0.50794	0.0014468	0.0211594	Down
9204	ZMYM6	-0.588281	0.00146841	0.0214052	Down
10578	GNLY	-0.572939	0.00147046	0.0214052	Down
4247	MGAT2	-0.51874	0.00146868	0.0214052	Down
3996	LLGL1	-0.520703	0.00149791	0.0217035	Down
65244	SPATS2	-0.510818	0.0015173	0.0218828	Down
6647	SOD1	-0.77501	0.00155241	0.0223204	Down
28972	SPCS1	-0.558425	0.00157195	0.0225667	Down
23367	LARP1	-0.571537	0.00159338	0.0227001	Down
246	ALOX15	-0.512063	0.00158997	0.0227001	Down
6120	RPE	-0.516008	0.00161187	0.022911	Down
10363	HMG20A	-0.553056	0.00161783	0.0229161	Down
55907	CMAS	-0.520445	0.00165746	0.0233994	Down
10123	ARL4C	-0.534992	0.00169031	0.0238272	Down
2791	GNG11	-0.514378	0.00171902	0.0240741	Down
23483	TGDS	-0.520414	0.00173571	0.024176	Down
9363	RAB33A	-0.503356	0.001757	0.0243637	Down
6136	RPL12	-0.719434	0.00176148	0.0243897	Down
161502	C15orf26	-0.498703	0.00177236	0.024396	Down
84859	LRCH3	-0.500895	0.00177866	0.0244467	Down
4864	NPC1	-0.545848	0.00180837	0.0246014	Down
200845	KCTD6	-0.50997	0.00180559	0.0246014	Down
116173	CMTM5	-0.503704	0.00180124	0.0246014	Down
952	CD38	-0.500158	0.00179909	0.0246014	Down
30000	TNPO2	-0.532299	0.00182928	0.0246845	Down
51649	MRPS23	-0.528447	0.00182892	0.0246845	Down
94101	ORMDL1	-0.51287	0.00184131	0.0247421	Down
3688	ITGB1	-0.698593	0.00187049	0.0249754	Down
5920	RARRES3	-0.563918	0.00188315	0.0250729	Down
3608	ILF2	-0.644136	0.00188712	0.0250902	Down
5471	PPAT	-0.524245	0.00189084	0.0251039	Down
7283	TUBG1	-0.51884	0.00190679	0.0252798	Down
4068	SH2D1A	-0.675487	0.00191719	0.0253459	Down
6641	SNTB1	-0.497316	0.0019347	0.0255053	Down
148867	SLC30A7	-0.517225	0.00197411	0.0259518	Down
57037	ANKMY2	-0.528215	0.00200146	0.0261495	Down
80310	PDGFD	-0.509832	0.00200312	0.0261495	Down
23423	TMED3	-0.593422	0.00200867	0.0261855	Down
100	ADA	-0.584911	0.00202986	0.0262424	Down
83636	C19orf12	-0.552485	0.0020252	0.0262424	Down
10962	MLLT11	-0.529202	0.00202935	0.0262424	Down
80177	MYCT1	-0.494391	0.00202054	0.0262424	Down
4149	MAX	-0.49575	0.00204376	0.0263856	Down
6132	RPL8	-0.783817	0.00204802	0.0264043	Down
5095	PCCA	-0.513637	0.00208061	0.0266774	Down
583	BBS2	-0.527961	0.00210748	0.0268747	Down
9124	PDLIM1	-0.497954	0.00214409	0.0273043	Down
788	SLC25A20	-0.49008	0.00217537	0.0275527	Down
81573	ANKRD13C	-0.515488	0.00218047	0.02758	Down
25875	LETMD1	-0.535042	0.00220329	0.0277561	Down
84128	WDR75	-0.553652	0.00221262	0.0277988	Down
89857	KLHL6	-0.487158	0.00222207	0.0278436	Down
10600	USP16	-0.495223	0.00222579	0.0278474	Down
1350	COX7C	-0.639806	0.0022423	0.0279839	Down
157567	ANKRD46	-0.519492	0.00224837	0.0280223	Down
1983	EIF5	-0.508708	0.00227806	0.0282794	Down
8880	FUBP1	-0.491095	0.00227583	0.0282794	Down
8673	VAMP8	-0.571736	0.00231337	0.028491	Down
1207	CLNS1A	-0.59355	0.00233169	0.0285663	Down
27032	ATP2C1	-0.486798	0.00232979	0.0285663	Down
10632	ATP5L	-0.563837	0.00238006	0.0287469	Down
152926	PPM1K	-0.519283	0.00238022	0.0287469	Down
27309	ZNF330	-0.511571	0.00236216	0.0287469	Down
54509	RHOF	-0.499482	0.00237356	0.0287469	Down
1345	COX6C	-0.699386	0.00240626	0.0288609	Down
3004	GZMM	-0.542861	0.00240219	0.0288609	Down
84105	PCBD2	-0.520752	0.0023971	0.0288609	Down
92935	MARS2	-0.524374	0.00242384	0.0289008	Down
8540	AGPS	-0.485102	0.00245643	0.0292283	Down
25831	HECTD1	-0.495471	0.00249361	0.0295445	Down
474344	GIMAP6	-0.533022	0.00252784	0.0298745	Down
55151	TMEM38B	-0.494979	0.00253979	0.0299517	Down
2030	SLC29A1	-0.491388	0.00254398	0.0299517	Down
388677	NOTCH2NL	-0.48238	0.00255092	0.0299957	Down
9135	RABEP1	-0.512206	0.00258849	0.0302475	Down
23333	DPY19L1	-0.515507	0.00260776	0.030359	Down
2926	GRSF1	-0.51296	0.00260667	0.030359	Down
51283	BFAR	-0.489883	0.00261425	0.0303968	Down
55213	RCBTB1	-0.486428	0.00263108	0.0305166	Down
1778	DYNC1H1	-0.560471	0.00268122	0.0308476	Down
51522	TMEM14C	-0.498132	0.00268598	0.0308476	Down
9588	PRDX6	-0.492813	0.00268517	0.0308476	Down
84519	ACRBP	-0.496731	0.00269671	0.030895	Down
27252	KLHL20	-0.492515	0.00273321	0.0311606	Down
2585	GALK2	-0.490274	0.00274087	0.031172	Down
23014	FBXO21	-0.672877	0.00275771	0.0313255	Down
328	APEX1	-0.589706	0.00281593	0.0317939	Down
8864	PER2	-0.476193	0.00282161	0.0318197	Down
9184	BUB3	-0.618228	0.00282889	0.0318633	Down
1347	COX7A2	-0.602511	0.00286529	0.0321958	Down
55973	BCAP29	-0.483081	0.00291687	0.0326969	Down
9933	KIAA0020	-0.536997	0.0029467	0.0329524	Down
1786	DNMT1	-0.633524	0.00297008	0.0330737	Down
54847	SIDT1	-0.535814	0.00297168	0.0330737	Down
1021	CDK6	-0.537032	0.00298055	0.0331316	Down
54741	LEPROT	-0.477338	0.00298397	0.0331316	Down
10775	POP4	-0.494503	0.00301323	0.0333379	Down
1124	CHN2	-0.47345	0.00301053	0.0333379	Down
4047	LSS	-0.54484	0.00301849	0.0333566	Down
6902	TBCA	-0.564646	0.00305769	0.0336705	Down
3628	INPP1	-0.472883	0.00306151	0.033673	Down
6146	RPL22	-0.661694	0.00307097	0.0336864	Down
58477	SRPRB	-0.509022	0.00308418	0.0336864	Down
25917	THUMPD3	-0.48159	0.00308274	0.0336864	Down
1163	CKS1B	-0.532395	0.00313053	0.0340322	Down
7465	WEE1	-0.477926	0.00321768	0.0346976	Down
51744	CD244	-0.524752	0.00323246	0.0348169	Down
57215	THAP11	-0.509422	0.00326787	0.0351174	Down
284098	PIGW	-0.47198	0.00327556	0.0351194	Down
5521	PPP2R2B	-0.5627	0.00330471	0.0352459	Down
55501	CHST12	-0.498655	0.00330619	0.0352459	Down
221078	NSUN6	-0.515015	0.00331277	0.0352759	Down
2098	ESD	-0.536313	0.00332132	0.0353267	Down
4711	NDUFB5	-0.569926	0.00335435	0.0355972	Down
23568	ARL2BP	-0.598593	0.00336589	0.0356792	Down
51650	MRPS33	-0.59255	0.00337033	0.0356858	Down
5917	RARS	-0.503906	0.00343742	0.0362456	Down
57404	CYP20A1	-0.482808	0.00343869	0.0362456	Down
3980	LIG3	-0.476918	0.00348185	0.0365828	Down
4329	ALDH6A1	-0.474652	0.0034824	0.0365828	Down
170506	DHX36	-0.483726	0.00349317	0.0366318	Down
9202	ZMYM4	-0.468518	0.00350856	0.0367339	Down
10393	ANAPC10	-0.511142	0.00352141	0.0368153	Down
65109	UPF3B	-0.476692	0.0035242	0.0368153	Down
97	ACYP1	-0.540948	0.0035352	0.0368891	Down
23279	NUP160	-0.507914	0.00354345	0.036934	Down
51182	HSPA14	-0.493865	0.00356286	0.037095	Down
23412	COMMD3	-0.594662	0.00357305	0.0371597	Down
8644	AKR1C3	-0.488956	0.00358368	0.0372289	Down
2739	GLO1	-0.622276	0.0036092	0.037411	Down
27030	MLH3	-0.462983	0.00362805	0.0375233	Down
51067	YARS2	-0.510552	0.00363315	0.0375345	Down
6138	RPL15	-0.74211	0.00367111	0.03776	Down
539	ATP5O	-0.612019	0.00369159	0.0379289	Down
9141	PDCD5	-0.509081	0.00371064	0.0380412	Down
84233	TMEM126A	-0.58986	0.00378639	0.0384732	Down
84247	LDOC1L	-0.504902	0.00378539	0.0384732	Down
522	ATP5J	-0.499854	0.00380207	0.0384732	Down
7259	TSPYL1	-0.49815	0.00379731	0.0384732	Down
55512	SMPD3	-0.466825	0.00380671	0.0384782	Down
55153	SDAD1	-0.540874	0.00382131	0.0385841	Down
9657	IQCB1	-0.510603	0.00382636	0.0385935	Down
51026	GOLT1B	-0.469027	0.00387937	0.0389602	Down
7525	YES1	-0.493452	0.00390426	0.0391346	Down
84217	ZMYND12	-0.461001	0.00390509	0.0391346	Down
56987	BBX	-0.471002	0.00391956	0.0392376	Down
286148	DPY19L4	-0.47961	0.00393464	0.0393041	Down
29979	UBQLN1	-0.471354	0.0039429	0.0393041	Down
57179	KIAA1191	-0.493044	0.0039914	0.0396177	Down
29121	CLEC2D	-0.511184	0.00406581	0.0401657	Down
6143	RPL19	-0.788671	0.00410696	0.0404095	Down
9868	TOMM70A	-0.53299	0.00411002	0.0404095	Down
4189	DNAJB9	-0.468386	0.0041054	0.0404095	Down
25972	UNC50	-0.45802	0.00410061	0.0404095	Down
57511	COG6	-0.469333	0.00415631	0.0407789	Down
23259	DDHD2	-0.509265	0.00416077	0.0407799	Down
4820	NKTR	-0.50457	0.00420395	0.0409459	Down
28968	SLC6A16	-0.470981	0.00421669	0.0410272	Down
11343	MGLL	-0.455638	0.00422698	0.0410846	Down
80349	WDR61	-0.57688	0.0042879	0.0415904	Down
26009	ZZZ3	-0.513684	0.00432131	0.0418278	Down
541578	CXorf40B	-0.477423	0.00435316	0.0420491	Down
85315	PAQR8	-0.47317	0.00435997	0.0420715	Down
10090	UST	-0.482021	0.00436704	0.042076	Down
4090	SMAD5	-0.464907	0.00436943	0.042076	Down
6772	STAT1	-0.459773	0.00439028	0.0421467	Down
55631	LRRC40	-0.463749	0.00443322	0.0425153	Down
1407	CRY1	-0.470482	0.00447878	0.0428644	Down
5533	PPP3CC	-0.599582	0.00457845	0.0433335	Down
8320	EOMES	-0.588087	0.00456661	0.0433335	Down
23043	TNIK	-0.462404	0.00456005	0.0433335	Down
10920	COPS8	-0.453528	0.00457872	0.0433335	Down
481	ATP1B1	-0.464218	0.00468787	0.044099	Down
6637	SNRPG	-0.496529	0.00470352	0.0441901	Down
4528	MTIF2	-0.480148	0.004707	0.0441901	Down
7564	ZNF16	-0.467051	0.00475587	0.0445149	Down
3109	HLA-DMB	-0.53853	0.00478064	0.0446129	Down
153443	SRFBP1	-0.456009	0.00477757	0.0446129	Down
51388	NIP7	-0.474516	0.00478932	0.0446495	Down
6135	RPL11	-0.579536	0.00482371	0.0449204	Down
55967	NDUFA12	-0.519627	0.00484846	0.0450661	Down
8545	CGGBP1	-0.458544	0.00485475	0.0450798	Down
5090	PBX3	-0.448443	0.0048675	0.0450947	Down
821	CANX	-0.448498	0.00493921	0.0455927	Down
29088	MRPL15	-0.552863	0.00497743	0.04581	Down
375035	SFT2D2	-0.464055	0.00500592	0.0459817	Down
4063	LY9	-0.674167	0.00501666	0.0460352	Down
7414	VCL	-0.447524	0.00505274	0.0462756	Down
9057	SLC7A6	-0.479897	0.00507142	0.0463107	Down
5356	PLRG1	-0.503064	0.00508495	0.0463439	Down
117157	SH2D1B	-0.464845	0.00512329	0.0466025	Down
596	BCL2	-0.537179	0.00513964	0.0466565	Down
163259	DENND2C	-0.447373	0.00513925	0.0466565	Down
81929	SEH1L	-0.484218	0.00523077	0.0471676	Down
51020	HDDC2	-0.537936	0.00523685	0.0471771	Down
6897	TARS	-0.474324	0.00527112	0.0474401	Down
51397	COMMD10	-0.447981	0.00528206	0.0474929	Down
10447	FAM3C	-0.488045	0.0053082	0.0474998	Down
5243	ABCB1	-0.501024	0.00540125	0.0482402	Down
114932	MRFAP1L1	-0.496484	0.00542146	0.0482621	Down
55720	TSR1	-0.463775	0.00542433	0.0482621	Down
10166	SLC25A15	-0.48185	0.00549423	0.0488376	Down
2967	GTF2H3	-0.461451	0.00550499	0.0488868	Down
865	CBFB	-0.485384	0.00551455	0.0489253	Down
84991	RBM17	-0.460324	0.00555354	0.0492246	Down
5464	PPA1	-0.491335	0.00561319	0.0497024	Down
10870	HCST	-0.5488	0.0056709	0.0499057	Down
56674	TMEM9B	-0.514446	0.00566588	0.0499057	Down
85414	SLC45A3	-0.448373	0.00567304	0.0499057	Down
